# Supplementary material for: In cold blood: screening wild Alaskan moose (Alces alces gigas) for filarial nematode (Filarioidea: Onchocercidae) infections using a deep-amplicon sequencing approach
Source: Parasitology. 2026 Apr 20;153(6):813–22. doi: 10.1017/S0031182026101991 (PMC13423592; doi:10.1017/S0031182026101991)
Supplement: Kulpa et al. supplementary material 1 — Kulpa et al. supplementary material [file S0031182026101991sup001.xlsx]

## Sheet: Data
S1 Table. Moose blood sample collection data
A list of all 190 moose blood samples comprised within the study. The table includes all associated metadata (e.g., year, collection date, ID, barcode, region, sex, and season), Modified Knott’s Test (MK) results and, if positive, the mf/mL for each filarial species and deep amplicon sequencing results (DAS). DAS results include read counts of clustered sequence groups that were identified using …
YEAR	COLLECTION DATE	ID	BARCODE	SAMPLE	GMU	AGE	SEX	SEASON	SETARIA SEQ	MKT	SETARIA/ML	RUMENFILARIA/ML	FIL SP (FIL1)	READS (FIL1)	FIL SP (FIL2)	READS (FIL2)
2015	2015-11-15 11:07:00	B01	NB01	15-B01	GMU 15B	Adult	Female	Fall	-	n/a	n/a	n/a	-	-	-	-
2019	2019-10-15	Babe	NB01	20-Babe	GMU 15A	Calf	Female	Fall	1	+	4	0	S. yehi	15562	-	-
2015	2015-11-15 11:54:00	B02	NB02	15-B02	GMU 15B	Adult	Female	Fall	-	n/a	n/a	n/a	-	-	-	-
2020	2020-02-23	C43	NB02	20-C43	GMU 15C	Adult	Female	Spring	1	+	103.5	0	S. yehi	1460	-	-
2020	2020-02-23	C52	NB03	20-C52	GMU 15C	Adult	Female	Spring	-	-	-	-	-	-	-	-
2015	2015-11-14 13:58:00	B03	NB03	15-B03	GMU 15B	Adult	Female	Fall	-	n/a	n/a	n/a	R. andersoni	73	-	-
2015	2015-11-15 13:42:00	B05	NB04	15-B05	GMU 15B	Adult	Female	Fall	-	n/a	n/a	n/a	-	-	-	-
2020	2020-02-23	C62	NB04	20-C62	GMU 15C	Adult	Female	Spring	-	+	0	16	-	-	-	-
2015	2015-11-20 10:03:00	B09	NB05	15-B09	GMU 15B	Adult	Female	Fall	-	n/a	n/a	n/a	-	-	-	-
2020	2020-02-23	C68	NB05	20-C68	GMU 15C	Adult	Female	Spring	-	-	-	-	-	-	-	-
2015	2015-11-15 13:42:00	B10	NB06	15-B10	GMU 15B	Adult	Female	Fall	-	n/a	n/a	n/a	-	-	-	-
2020	2020-02-20	C78	NB06	20-C78	GMU 15C	Adult	Female	Spring	-	-	-	-	-		-	-
2015	2015-11-14 15:43:00	B11	NB07	15-B11	GMU 15B	Adult	Female	Fall	-	n/a	n/a	n/a	-	-	-	-
2020	2020-02-23	C82	NB07	20-C82	GMU 15C	Adult	Female	Spring	-	-	-	-	-	-	-	-
2020	2020-02-20	C84	NB08	20-C84	GMU 15C	Adult	Female	Spring	-	-	-	-	-		-	-
2015	2015-11-15 10:06:00	B12	NB08	15-B12	GMU 15B	Adult	Female	Fall	-	n/a	n/a	n/a	R. andersoni	854	-	-
2015	2015-11-15 15:36:00	B14	NB09	15-B14	GMU 15B	Adult	Female	Fall	-	n/a	n/a	n/a	-	-	-	-
2020	2020-02-20	C86	NB09	20-C86	GMU 15C	Adult	Female	Spring	-	+	0	207	R. andersoni	669	-	-
2016	2016-11-17	A03	NB10	16-A03	GMU 15A	Adult	Female	Fall	-	n/a	n/a	n/a	-	-	-	-
2020	2020-02-20	C88	NB10	20-C88	GMU 15C	Adult	Female	Spring	-	-	-	-	-		-	-
2016	2016-11-19	A06	NB11	16-A06	GMU 15A	Adult	Female	Fall	-	n/a	n/a	n/a	R. andersoni	276	-	-
2020	2020-02-23	C91	NB11	20-C91	GMU 15C	Adult	Female	Spring	-	+	0	103.5	R. andersoni	960	-	-
2016	2016-11-18	A32	NB12	16-A32	GMU 15A	Adult	Female	Fall	-	n/a	n/a	n/a	-	-	-	-
2020	2020-02-24	C92	NB12	20-C92	GMU 15C	Adult	Female	Spring	-	+	0	144	R. andersoni	696	-	-
2016	2016-11-18	A35	NB13	16-A35	GMU 15A	Adult	Female	Fall	-	n/a	n/a	n/a	-	-	-	-
2020	2020-02-23	C94	NB13	20-C94	GMU 15C	Adult	Female	Spring	-	-	-	-	-	-	-	-
2016	2016-11-18	A59	NB14	16-A59	GMU 15A	Adult	Female	Fall	-	n/a	n/a	n/a	R. andersoni	1702	-	-
2020	2020-02-23	C95	NB14	20-C95	GMU 15C	Adult	Female	Spring	-	-	-	-	-	-	-	-
2016	2016-11-14	B03	NB15	16-B03	GMU 15B	Adult	Female	Fall	-	n/a	n/a	n/a	R. andersoni	1459	-	-
2020	2020-02-23	C99	NB15	20-C99	GMU 15C	Adult	Female	Spring	-	-	-	-	-	-	-	-
2016	2016-11-14	B06	NB16	16-B06	GMU 15B	Adult	Female	Fall	-	n/a	n/a	n/a	R. andersoni	125	-	-
2020	2020-02-23	C100	NB16	20-C100	GMU 15C	Adult	Female	Spring	-	-	-	-	-	-	-	-
2020	2020-03-04	A113	NB17	20-A113	GMU 15A	Adult	Female	Spring	-	-	-	-	-	-	-	-
2016	2016-11-14	B11	NB17	16-B11	GMU 15B	Adult	Female	Fall	-	n/a	n/a	n/a	-	-	-	-
2016	2016-11-16	B12	NB18	16-B12	GMU 15B	Adult	Female	Fall	-	n/a	n/a	n/a	R. andersoni	11665	-	-
2020	2020-03-04	A114	NB18	20-A114	GMU 15A	Adult	Female	Spring	-	-	-	-	-	-	-	-
2016	2016-11-16	B20	NB19	16-B20	GMU 15B	Adult	Female	Fall	-	n/a	n/a	n/a	R. andersoni	10421	-	-
2020	2020-03-04	A115	NB19	20-A115	GMU 15A	Adult	Female	Spring	-	-	-	-	-	-	-	-
2017	2017-11-13	A01	NB20	17-A01	GMU 15A	Adult	Female	Fall	-	n/a	n/a	n/a	R. andersoni	4425	-	-
2020	2020-03-04	A116	NB20	20-A116	GMU 15A	Adult	Female	Spring	2	+	0	621	S. yehi	1886	R. andersoni	1752
2017	2017-11-13	A03	NB21	17-A03	GMU 15A	Adult	Female	Fall	-	n/a	n/a	n/a	-	-	-	-
2020	2020-03-04	A117	NB21	20-A117	GMU 15A	Adult	Female	Spring	2	+	1552.5	310.5	S. yehi	6884	R. andersoni	297
2017	2017-11-12	A06	NB22	17-A06	GMU 15A	Adult	Female	Fall	-	n/a	n/a	n/a	R. andersoni	1367	-	-
2020	2020-03-04	A118	NB22	20-A118	GMU 15A	Adult	Female	Spring	1	+	517.5	207	S. yehi	5051	R. andersoni	583
2017	2017-11-11	A28	NB23	17-A28	GMU 15A	Adult	Female	Fall	-	n/a	n/a	n/a	R. andersoni	409	-	-
2020	2020-03-04	A119	NB23	20-A119	GMU 15A	Adult	Female	Spring	1	+	724.5	0	S. yehi	8217	-	-
2017	2017-11-11	A32	NB24	17-A32	GMU 15A	Adult	Female	Fall	-	n/a	n/a	n/a	-	-	-	-
2020	2020-03-05	A120	NB24	20-A120	GMU 15A	Calf	Male	Spring	1	+	207	103.5	S. yehi	5369	R. andersoni	548
2017	2017-11-13	A59	NB25	17-A59	GMU 15A	Adult	Female	Fall	-	n/a	n/a	n/a	R. andersoni	91	-	-
2020	2020-03-05	A121	NB25	20-A121	GMU 15A	Calf	Male	Spring	1	+	1035	0	S. yehi	9255	-	-
2017	2017-11-12	B03	NB26	17-B03	GMU 15B	Adult	Female	Fall	-	n/a	n/a	n/a	R. andersoni	1184	-	-
2020	2020-03-05	A122	NB26	20-A122	GMU 15A	Calf	Female	Spring	1	+	14490	103.5	S. yehi	15290	-	-
2017	2017-11-12	B06	NB27	17-B06	GMU 15B	Adult	Female	Fall	-	n/a	n/a	n/a	R. andersoni	1056	-	-
2020	2020-03-05	A123	NB27	20-A123	GMU 15A	Calf	Male	Spring	-	-	-	-	-	-	-	-
2017	2017-11-14	B11	NB28	17-B11	GMU 15B	Adult	Female	Fall	-	n/a	n/a	n/a	-	-	-	-
2020	2020-03-05	A124	NB28	20-A124	GMU 15A	Calf	Female	Spring	1	+	8	0	S. yehi	1061	-	-
2017	2017-11-12	B12	NB29	17-B12	GMU 15B	Adult	Female	Fall	-	n/a	n/a	n/a	R. andersoni	12473	-	-
2020	2020-03-05	A125	NB29	20-A125	GMU 15A	Calf	Female	Spring	1	+	207	0	S. yehi	3417	-	-
2020	2020-03-05	A126	NB30	20-A126	GMU 15A	Calf	Female	Spring	-	+	0	103.5	-	-	-	-
2018	2018-11-12	A01	NB30	18-A01	GMU 15A	Adult	Female	Fall	-	n/a	n/a	n/a	R. andersoni	9112	-	-
2020	2020-03-05	A127	NB31	20-A127	GMU 15A	Calf	Male	Spring	-	+	0	4	-	-	-	-
2018	2018-11-10	A06	NB31	18-A06	GMU 15A	Adult	Female	Fall	-	n/a	n/a	n/a	R. andersoni	11555	-	-
2018	2018-11-10	A18	NB32	18-A18	GMU 15A	Adult	Female	Fall	-	n/a	n/a	n/a	R. andersoni	3759	-	-
2020	2020-03-05	A128	NB32	20-A128	GMU 15A	Calf	Female	Spring	1	+	36	0	S. yehi	3216	-	-
2020	2020-03-05	A129	NB33	20-A129	GMU 15A	Calf	Male	Spring	1	+	9625.5	207	S. yehi	16011	R. andersoni	124
2018	2018-11-19	A59	NB34	18-A59	GMU 15A	Adult	Female	Fall	-	n/a	n/a	n/a	-	-	-	-
2020	2020-03-05	A130	NB34	20-A130	GMU 15A	Calf	Male	Spring	(gap)	+	828	0	S. yehi	8577	-	-
2018	2018-11-09	B01	NB35	18-B01	GMU 15B	Adult	Female	Fall	-	n/a	n/a	n/a	-	-	-	-
2020	2020-03-07	A131	NB35	20-A131	GMU 15A	Calf	Male	Spring	1	+	310.5	0	S. yehi	7505	R. andersoni	174
2018	2018-11-09	B06	NB36	18-B06	GMU 15B	Adult	Female	Fall	-	n/a	n/a	n/a	R. andersoni	3062	-	-
2020	2020-03-07	A132	NB36	20-A132	GMU 15A	Calf	Female	Spring	2	+	1138.5	0	S. yehi	10832	-	-
2020	2020-03-07	A133	NB37	20-A133	GMU 15A	Calf	Female	Spring	-	-	-	-	-	-	-	-
2018	2018-11-09	B29	NB37	18-B29	GMU 15B	Adult	Female	Fall	-	n/a	n/a	n/a	R. andersoni	14896	-	-
2020	2020-03-07	A134	NB38	20-A134	GMU 15A	Adult	Female	Spring	-	+	103.5	0	R. andersoni	1878	-	-
2018	2018-11-10	B32	NB38	18-B32	GMU 15B	Adult	Female	Fall	-	n/a	n/a	n/a	-	-	-	-
2018	2018-11-12	B36	NB39	18-B36	GMU 15B	Adult	Female	Fall	-	n/a	n/a	n/a	R. andersoni	16678	-	-
2020	2020-03-07	A135	NB39	20-A135	GMU 15A	Adult	Female	Spring	-	-	-	-	R. andersoni	43	-	-
2019	2019-11-25	A06	NB40	19-A06	GMU 15A	Adult	Female	Fall	-	+	207	103.5	R. andersoni	994	-	-
2020	2020-03-07	A136	NB40	20-A136	GMU 15A	Adult	Female	Spring	1	+	0	103.5	S. yehi	401	R. andersoni	169
2020	2020-03-06	B63	NB41	20-B63	GMU 15B	Calf	Male	Spring	-	+	4	0	-	-	-	-
2019	2019-11-25	A18	NB41	19-A18	GMU 15A	Adult	Female	Fall	2	+	103.5	0	S. yehi	975	-	-
2019	2019-11-25	A32	NB42	19-A32	GMU 15A	Adult	Female	Fall	-	-	-	-	-		-	-
2020	2020-03-06	B64	NB42	20-B64	GMU 15B	Calf	Female	Spring	1	+	2484	310.5	S. yehi	9110	R. andersoni	43
2019	2019-11-25	A59	NB43	19-A59	GMU 15A	Adult	Female	Fall	-	-	-	-	-		-	-
2020	2020-03-06	B65	NB43	20-B65	GMU 15B	Calf	Male	Spring	2	+	12	0	S. yehi	1930	-	-
2019	2019-11-26	A78	NB44	19-A78	GMU 15A	Adult	Female	Fall	1	+	6	2	S. yehi	648	-	-
2020	2020-03-06	B66	NB44	20-B66	GMU 15B	Calf	Male	Spring	2	+	124	0	S. yehi	6903	-	-
2019	2019-11-24	B03	NB45	19-B03	GMU 15B	Adult	Female	Fall	-	-	-	-	-	-	-	-
2020	2020-03-06	B67	NB45	20-B67	GMU 15B	Calf	Male	Spring	1	+	6106.5	0	S. yehi	15347	-	-
2020	2020-03-06	B68	NB46	20-B68	GMU 15B	Calf	Female	Spring	2	+	103.5	0	S. yehi	6690	R. andersoni	152
2019	2019-11-24	B06	NB46	19-B06	GMU 15B	Adult	Female	Fall	1	+	103.5	0	S. yehi	576	R. andersoni	55
2019	2019-11-24	B29	NB47	19-B29	GMU 15B	Adult	Female	Fall	-	+	0	2	-	-	-	-
2020	2020-03-06	B69	NB47	20-B69	GMU 15B	Calf	Male	Spring	2	+	3208.5	0	S. yehi	14788	-	-
2019	2019-11-24	B36	NB48	19-B36	GMU 15B	Adult	Female	Fall	-	+	414	0	R. andersoni	6093	-	-
2020	2020-03-06	B70	NB48	20-B70	GMU 15B	Calf	Male	Spring	1	+	103.5	0	S. yehi	7670	R. andersoni	157
2019	2019-11-23	B46	NB49	19-B46	GMU 15B	Adult	Female	Fall	2	+	517.5	0	S. yehi	2475	-	-
2020	2020-03-06	B71	NB49	20-B71	GMU 15B	Calf	Female	Spring	1	+	517.5	0	S. yehi	10198	R. andersoni	24
2021	2021-11-18	A53	NB50	21-A53	GMU 15A	Adult	Female	Fall	-	-	-	-	-	-	-	-
2020	2020-03-06	B72	NB50	20-B72	GMU 15B	Calf	Female	Spring	1	+	5589	0	S. yehi	15508	-	-
2021	2021-11-16	A61	NB51	21-A61	GMU 15A	Adult	Female	Fall	-	-	-	-	-	-	-	-
2020	2020-03-06	B73	NB51	20-B73	GMU 15B	Calf	Male	Spring	2	+	103.5	0	S. yehi	5953	-	-
2021	2021-11-16	A76	NB52	21-A76	GMU 15A	Adult	Female	Fall	-	+	0	34.5	R. andersoni	394	-	-
2020	2020-03-06	B74	NB52	20-B74	GMU 15B	Calf	Female	Spring	1	+	1656	0	S. yehi	12287	-	-
2021	2021-11-16	A78	NB53	21-A78	GMU 15A	Adult	Female	Fall	-	+	0	34.5	-	-	-	-
2020	2020-03-06	B75	NB53	20-B75	GMU 15B	Calf	Female	Spring	1	+	3001.5	0	S. yehi	14029	-	-
2021	2021-11-16	A84	NB54	21-A84	GMU 15A	Adult	Female	Fall	-	+	0	2	-	-	-	-
2020	2020-03-07	B76	NB54	20-B76	GMU 15B	Calf	Female	Spring	1	+	4	0	S. yehi	357	-	-
2021	2021-11-16	B36	NB55	21-B36	GMU 15B	Adult	Female	Fall	-	+	0	34.5	R. andersoni	59	-	-
2020	2020-03-07	B77	NB55	20-B77	GMU 15B	Calf	Male	Spring	1	+	724.5	103.5	S. yehi	11049	R. andersoni	48
2021	2021-11-15	B44	NB56	21-B44	GMU 15B	Adult	Female	Fall	-	-	-	-	-	-	-	-
2020	2020-03-07	B78	NB56	20-B78	GMU 15B	Calf	Female	Spring	1	+	103.5	0	S. yehi	8296	-	-
2021	2021-11-15	B57	NB57	21-B57	GMU 15B	Adult	Female	Fall	-	+	0	2	R. andersoni	401	-	-
2020	2020-03-10	B02	NB57	20-B02	GMU 15B	Adult	Female	Spring	-	-	-	-	-	-	-	-
2020	2020-03-10	B12	NB58	20-B12	GMU 15B	Adult	Female	Spring	-	+	0	103.5	R. andersoni	464	-	-
2021	2021-11-16	B61	NB58	21-B61	GMU 15B	Adult	Female	Fall	-	+	0	1518	R. andersoni	11843	-	-
2021	2021-11-15	B62	NB59	21-B62	GMU 15B	Adult	Female	Fall	-	+	0	552	R. andersoni	13226	-	-
2020	2020-03-10	B17	NB59	20-B17	GMU 15B	Adult	Female	Spring	-	-	-	-	-	-	-	-
2020	2020-03-10	B18	NB60	20-B18	GMU 15B	Adult	Female	Spring	-	-	-	-	-	-	-	-
2022	2022-03-10	A158	NB60	22-A158	GMU 15A	Calf	Male	Spring	1	+	103.5	0	S. yehi	8879	-	-
2020	2020-03-10	B21	NB61	20-B21	GMU 15B	Adult	Female	Spring	-	-	-	-	-	-	-	-
2022	2022-03-10	A159	NB61	22-A159	GMU 15A	Calf	Male	Spring	1	+	103.5	69	S. yehi	5595	R. andersoni	715
2020	2020-03-10	B22	NB62	20-B22	GMU 15B	Adult	Female	Spring	-	+	0	8	-	-	-	-
2022	2022-03-10	A160	NB62	22-A160	GMU 15A	Calf	Female	Spring	1	+	310.5	0	S. yehi	5076	-	-
2020	2020-03-10	B25	NB63	20-B25	GMU 15B	Adult	Female	Spring	-	-	-	-	-	-	-	-
2022	2022-03-11	A161	NB63	22-A161	GMU 15A	Calf	Female	Spring	-	-	-	-	-	-	-	-
2020	2020-03-10	B26	NB64	20-B26	GMU 15B	Adult	Female	Spring	-	-	-	-	-	-	-	-
2022	2022-03-11	A162	NB64	22-A162	GMU 15A	Calf	Male	Spring	-	-	-	-	-	-	-	-
2022	2022-03-11	A163	NB65	22-A163	GMU 15A	Calf	Male	Spring	-	-	-	-	-	-	-	-
2020	2020-03-10	B37	NB65	20-B37	GMU 15B	Adult	Female	Spring	2	+	176	0	S. yehi	1839	-	-
2020	2020-03-10	B45	NB66	20-B45	GMU 15B	Adult	Female	Spring	-	+	0	16	-	-	-	-
2022	2022-03-11	A164	NB66	22-A164	GMU 15A	Calf	Male	Spring	-	-	-	-	-	-	-	-
2020	2020-03-08	B79	NB67	20-B79	GMU 15B	Adult	Female	Spring	2	+	0	414	R. andersoni	2324	S. yehi	1984
2022	2022-03-11	A165	NB67	22-A165	GMU 15A	Calf	Female	Spring	-	+	0	2	-	-	-	-
2022	2022-03-11	A166	NB68	22-A166	GMU 15A	Calf	Male	Spring	-	-	-	-	-	-	-	-
2020	2020-03-08	B80	NB68	20-B80	GMU 15B	Adult	Female	Spring	2	+	103.5	0	S. yehi	25	-	-
2022	2022-03-11	A167	NB69	22-A167	GMU 15A	Calf	Female	Spring	-	+	0	20	R. andersoni	1072	-	-
2020	2020-03-08	B81	NB69	20-B81	GMU 15B	Adult	Female	Spring	-	+	36	0	-	-	-	-
2020	2020-03-08	B82	NB70	20-B82	GMU 15B	Adult	Female	Spring	-	-	-	-	-	-	-	-
2022	2022-03-08	B109	NB70	22-B109	GMU 15B	Calf	Female	Spring	-	-	-	-	-	-	-	-
2020	2020-03-08	B83	NB71	20-B83	GMU 15B	Adult	Female	Spring	-	-	-	-	-	-	-	-
2022	2022-03-08	B110	NB71	22-B110	GMU 15B	Calf	Male	Spring	1	+	931.5	0	S. yehi	16944	-	-
2022	2022-03-08	B112	NB72	22-B112	GMU 15B	Calf	Female	Spring	-	-	-	-	-	-	-	-
2020	2020-03-08	B84	NB72	20-B84	GMU 15B	Adult	Female	Spring	1	+	28	0	S. yehi	1142	-	-
2020	2020-03-08	B85	NB73	20-B85	GMU 15B	Adult	Female	Spring	-	+	0	207	R. andersoni	395	-	-
2022	2022-03-08	B113	NB73	22-B113	GMU 15B	Calf	Male	Spring	2	+	34.5	0	S. yehi	431	-	-
2020	2020-03-10	B86	NB74	20-B86	GMU 15B	Adult	Female	Spring	-	+	0	8	-	-	-	-
2022	2022-03-08	B115	NB74	22-B115	GMU 15B	Calf	Female	Spring	-	-	-	-	-	-	-	-
2022	2022-03-08	B116	NB75	22-B116	GMU 15B	Calf	Male	Spring	-	-	-	-	-	-	-	-
2020	2020-03-10	B88	NB75	20-B88	GMU 15B	Adult	Female	Spring	1	-	-	-	S. yehi	150	-	-
2020	2020-03-11	A06	NB76	20-A06	GMU 15A	Adult	Female	Spring	1	+	0	80	R. andersoni	1126	S. yehi	22
2022	2022-03-08	B117	NB76	22-B117	GMU 15B	Calf	Male	Spring	-	-	-	-	R. andersoni	355	-	-
2020	2020-03-10	A32	NB77	20-A32	GMU 15A	Adult	Female	Spring	-	-	-	-	-	-	-	-
2022	2022-03-08	B118	NB77	22-B118	GMU 15B	Calf	Male	Spring	-	-	-	-	-	-	-	-
2020	2020-03-10	A35	NB78	20-A35	GMU 15A	Adult	Female	Spring	-	-	-	-	-	-	-	-
2022	2022-03-08	B119	NB78	22-B119	GMU 15B	Calf	Male	Spring	-	-	-	-	-	-	-	-
2020	2020-03-11	A56	NB79	20-A56	GMU 15A	Adult	Female	Spring	-	-	-	-	-	-	-	-
2022	2022-03-08	B120	NB79	22-B120	GMU 15B	Calf	Male	Spring	-	-	-	-	-	-	-	-
2020	2020-03-10	A59	NB80	20-A59	GMU 15A	Adult	Female	Spring	-	-	-	-	-	-	-	-
2022	2022-03-08	B121	NB80	22-B121	GMU 15B	Calf	Female	Spring	-	-	-	-	-	-	-	-
2020	2020-03-10	A76	NB81	20-A76	GMU 15A	Adult	Female	Spring	-	+	103.5	103.5	R. andersoni	2145	R. andersoni	1467
2022	2022-03-08	B122	NB81	22-B122	GMU 15B	Calf	Female	Spring	2	+	6	0	S. yehi	155	-	-
2020	2020-03-10	A78	NB82	20-A78	GMU 15A	Adult	Female	Spring	1	+	40	0	S. yehi	2637	R. andersoni	86
2022	2022-03-10	B123	NB82	22-B123	GMU 15B	Calf	Male	Spring	-	-	-	-	-	-	-	-
2020	2020-03-08	A84	NB83	20-A84	GMU 15A	Adult	Female	Spring	2	+	32	0	S. yehi	268	-	-
2022	2022-03-10	B124	NB83	22-B124	GMU 15B	Calf	Female	Spring	-	-	-	-	-	-	-	-
2020	2020-03-10	A87	NB84	20-A87	GMU 15A	Adult	Female	Spring	-	+	0	103.5	R. andersoni	99	-	-
2022	2022-03-10	B125	NB84	22-B125	GMU 15B	Calf	Male	Spring	-	-	-	-	-	-	-	-
2020	2020-03-10	A88	NB85	20-A88	GMU 15A	Adult	Female	Spring	-	-	-	-	-	-	-	-
2022	2022-03-10	B126	NB85	22-B126	GMU 15B	Calf	Female	Spring	-	-	-	-	-	-	-	-
2015	2015-11-16 12:29:00	A01	NB86	15-A01	GMU 15A	Adult	Female	Fall	-	n/a	n/a	n/a	-	-	-	-
2022	2022-03-11	B127	NB86	22-B127	GMU 15B	Calf	Female	Spring	1	+	103.5	2	S. yehi	2586	R. andersoni	202
2015	2015-11-16	A06	NB87	15-A06	GMU 15A	Adult	Female	Fall	-	n/a	n/a	n/a	R. andersoni	120	-	-
2022	2022-03-12	B128	NB87	22-B128	GMU 15B	Calf	Female	Spring	-	-	-	-	-	-	-	-
2015	2015-11-18	A36	NB88	15-A36	GMU 15A	Adult	Female	Fall	-	n/a	n/a	n/a	-	-	-	-
2022	2022-03-12	B129	NB88	22-B129	GMU 15B	Calf	Male	Spring	2	+	2	0	S. yehi	23	-	-
2015	2015-11-19	A38	NB89	15-A38	GMU 15A	Adult	Female	Fall	-	n/a	n/a	n/a	R. andersoni	284	-	-
2022	2022-03-12	B130	NB89	22-B130	GMU 15B	Calf	Female	Spring	-	-	-	-	-	-	-	-
2015	2015-11-18	A56	NB90	15-A56	GMU 15A	Adult	Female	Fall	-	n/a	n/a	n/a	R. andersoni	4720	-	-
2022	2022-03-12	B131	NB90	22-B131	GMU 15B	Calf	Female	Spring	-	-	-	-	-	-	-	-
2015	2015-11-16	A58	NB91	15-A58	GMU 15A	Adult	Female	Fall	-	n/a	n/a	n/a	-	-	-	-
2022	2022-03-12	B132	NB91	22-B132	GMU 15B	Calf	Male	Spring	-	-	-	-	-	-	-	-
2015	2015-11-17	A59	NB92	15-A59	GMU 15A	Adult	Female	Fall	-	n/a	n/a	n/a	R. andersoni	745	-	-
2018	2018-11-09	C61	NB92	18-C61	GMU 15C	Adult	Female	Fall	-	n/a	n/a	n/a	-	-	-	-
2019	2019-11-24	C61	NB93	19-C61	GMU 15C	Adult	Female	Fall	-	-	-	-	-	-	-	-
2015	2015-11-16	A60	NB93	15-A60	GMU 15A	Adult	Female	Fall	-	n/a	n/a	n/a	-	-	-	-
2017	2017-11-10	B17	NB94	17-B17	GMU 15B	Adult	Female	Fall	-	n/a	n/a	n/a	R. andersoni	308	-	-
2015	2015-11-16	A63	NB94	15-A63	GMU 15A	Adult	Female	Fall	-	n/a	n/a	n/a	-	-	-	-
2015	2015-11-17	A64	NB95	15-A64	GMU 15A	Adult	Female	Fall	-	n/a	n/a	n/a	R. andersoni	81	-	-
2017	2017-11-10	B18	NB95	17-B18	GMU 15B	Adult	Female	Fall	-	n/a	n/a	n/a	-	-	-	-
2018	2018-11-08	B42	NB96	18-B42	GMU 15B	Adult	Female	Fall	-	n/a	n/a	n/a	R. andersoni	2207	-	-
