# Supplementary material for: In cold blood: screening wild Alaskan moose (Alces alces gigas) for filarial nematode (Filarioidea: Onchocercidae) infections using a deep-amplicon sequencing approach
Source: Parasitology. 2026 Apr 20;153(6):813–22. doi: 10.1017/S0031182026101991 (PMC13423592; doi:10.1017/S0031182026101991)
Supplement: Kulpa et al. supplementary material 3 — Kulpa et al. supplementary material [file S0031182026101991sup003.xlsx]

## Sheet: Sheet1
S3 Table. Blast analysis of read clusters
A list of every read cluster that was sequenced and their corresponding barcode. These reads were analyzed using the NCBI’s GenBank, and the top three hits (i.e., GenBank accession numbers and species) for each read cluster were recorded.
FIRST RUN
Sample	SequenceName	CopyCount	GenBankAccession	TopHitSpecies	TopIdentity	SpeciesConsensus
trimmed_notrim_first_MinION_fc_barcode01	consensus_trimmed_notrim_first_MinION_fc_barcode01_0_0(15562)	15562	PQ196583.1	Setaria yehi	99.851	NO
trimmed_notrim_first_MinION_fc_barcode01	consensus_trimmed_notrim_first_MinION_fc_barcode01_0_0(15562)	15562	PQ196582.1	Setaria yehi	99.702	NO
trimmed_notrim_first_MinION_fc_barcode01	consensus_trimmed_notrim_first_MinION_fc_barcode01_0_0(15562)	15562	PP869383.1	Setaria sp.	99.076	NO
trimmed_notrim_first_MinION_fc_barcode02	consensus_trimmed_notrim_first_MinION_fc_barcode02_1_0(1460)	1460	PQ196583.1	Setaria yehi	99.851	NO
trimmed_notrim_first_MinION_fc_barcode02	consensus_trimmed_notrim_first_MinION_fc_barcode02_1_0(1460)	1460	PQ196582.1	Setaria yehi	99.702	NO
trimmed_notrim_first_MinION_fc_barcode02	consensus_trimmed_notrim_first_MinION_fc_barcode02_1_0(1460)	1460	PP869383.1	Setaria sp.	99.076	NO
trimmed_notrim_first_MinION_fc_barcode03						NO HITS
trimmed_notrim_first_MinION_fc_barcode04						NO HITS
trimmed_notrim_first_MinION_fc_barcode05						NO HITS
trimmed_notrim_first_MinION_fc_barcode06						NO HITS
trimmed_notrim_first_MinION_fc_barcode07						NO HITS
trimmed_notrim_first_MinION_fc_barcode08						NO HITS
trimmed_notrim_first_MinION_fc_barcode09	consensus_trimmed_notrim_first_MinION_fc_barcode09_5_0(669)	669	JQ888273.1	Rumenfilaria andersoni	98.884	NO
trimmed_notrim_first_MinION_fc_barcode09	consensus_trimmed_notrim_first_MinION_fc_barcode09_5_0(669)	669	JQ888276.1	Rumenfilaria andersoni	98.983	NO
trimmed_notrim_first_MinION_fc_barcode09	consensus_trimmed_notrim_first_MinION_fc_barcode09_5_0(669)	669	OR755977.1	Dirofilaria sp.	85.777	NO
trimmed_notrim_first_MinION_fc_barcode10						NO HITS
trimmed_notrim_first_MinION_fc_barcode11	consensus_trimmed_notrim_first_MinION_fc_barcode11_3_0(960)	960	JQ888273.1	Rumenfilaria andersoni	98.884	NO
trimmed_notrim_first_MinION_fc_barcode11	consensus_trimmed_notrim_first_MinION_fc_barcode11_3_0(960)	960	JQ888276.1	Rumenfilaria andersoni	98.983	NO
trimmed_notrim_first_MinION_fc_barcode11	consensus_trimmed_notrim_first_MinION_fc_barcode11_3_0(960)	960	OR755977.1	Dirofilaria sp.	85.922	NO
trimmed_notrim_first_MinION_fc_barcode12	consensus_trimmed_notrim_first_MinION_fc_barcode12_7_0(696)	696	JQ888273.1	Rumenfilaria andersoni	98.884	NO
trimmed_notrim_first_MinION_fc_barcode12	consensus_trimmed_notrim_first_MinION_fc_barcode12_7_0(696)	696	JQ888276.1	Rumenfilaria andersoni	98.983	NO
trimmed_notrim_first_MinION_fc_barcode12	consensus_trimmed_notrim_first_MinION_fc_barcode12_7_0(696)	696	OR755977.1	Dirofilaria sp.	85.922	NO
trimmed_notrim_first_MinION_fc_barcode13						NO HITS
trimmed_notrim_first_MinION_fc_barcode14						NO HITS
trimmed_notrim_first_MinION_fc_barcode15						NO HITS
trimmed_notrim_first_MinION_fc_barcode16						NO HITS
trimmed_notrim_first_MinION_fc_barcode17						NO HITS
trimmed_notrim_first_MinION_fc_barcode18						NO HITS
trimmed_notrim_first_MinION_fc_barcode19						NO HITS
trimmed_notrim_first_MinION_fc_barcode20	consensus_trimmed_notrim_first_MinION_fc_barcode20_1_0(1752)	1752	JQ888273.1	Rumenfilaria andersoni	98.884	NO
trimmed_notrim_first_MinION_fc_barcode20	consensus_trimmed_notrim_first_MinION_fc_barcode20_1_0(1752)	1752	JQ888276.1	Rumenfilaria andersoni	98.983	NO
trimmed_notrim_first_MinION_fc_barcode20	consensus_trimmed_notrim_first_MinION_fc_barcode20_1_0(1752)	1752	OR755977.1	Dirofilaria sp.	85.922	NO
trimmed_notrim_first_MinION_fc_barcode20	consensus_trimmed_notrim_first_MinION_fc_barcode20_1_1(1886)	1886	PQ196582.1	Setaria yehi	99.851	NO
trimmed_notrim_first_MinION_fc_barcode20	consensus_trimmed_notrim_first_MinION_fc_barcode20_1_1(1886)	1886	PQ196583.1	Setaria yehi	99.702	NO
trimmed_notrim_first_MinION_fc_barcode21	consensus_trimmed_notrim_first_MinION_fc_barcode21_0_1(6884)	6884	PQ196582.1	Setaria yehi	99.851	NO
trimmed_notrim_first_MinION_fc_barcode21	consensus_trimmed_notrim_first_MinION_fc_barcode21_0_1(6884)	6884	PQ196583.1	Setaria yehi	99.702	NO
trimmed_notrim_first_MinION_fc_barcode21	consensus_trimmed_notrim_first_MinION_fc_barcode21_0_1(6884)	6884	PP869383.1	Setaria sp.	98.921	NO
trimmed_notrim_first_MinION_fc_barcode21	consensus_trimmed_notrim_first_MinION_fc_barcode21_0_2(297)	297	JQ888273.1	Rumenfilaria andersoni	98.884	NO
trimmed_notrim_first_MinION_fc_barcode21	consensus_trimmed_notrim_first_MinION_fc_barcode21_0_2(297)	297	JQ888276.1	Rumenfilaria andersoni	98.983	NO
trimmed_notrim_first_MinION_fc_barcode21	consensus_trimmed_notrim_first_MinION_fc_barcode21_0_2(297)	297	OR755977.1	Dirofilaria sp.	85.922	NO
trimmed_notrim_first_MinION_fc_barcode22	consensus_trimmed_notrim_first_MinION_fc_barcode22_0_1(5051)	5051	PQ196583.1	Setaria yehi	99.85	NO
trimmed_notrim_first_MinION_fc_barcode22	consensus_trimmed_notrim_first_MinION_fc_barcode22_0_1(5051)	5051	PQ196582.1	Setaria yehi	99.701	NO
trimmed_notrim_first_MinION_fc_barcode22	consensus_trimmed_notrim_first_MinION_fc_barcode22_0_1(5051)	5051	PP869383.1	Setaria sp.	99.076	NO
trimmed_notrim_first_MinION_fc_barcode22	consensus_trimmed_notrim_first_MinION_fc_barcode22_0_2(583)	583	JQ888273.1	Rumenfilaria andersoni	98.884	NO
trimmed_notrim_first_MinION_fc_barcode22	consensus_trimmed_notrim_first_MinION_fc_barcode22_0_2(583)	583	JQ888276.1	Rumenfilaria andersoni	98.983	NO
trimmed_notrim_first_MinION_fc_barcode22	consensus_trimmed_notrim_first_MinION_fc_barcode22_0_2(583)	583	OR755977.1	Dirofilaria sp.	85.841	NO
trimmed_notrim_first_MinION_fc_barcode23	consensus_trimmed_notrim_first_MinION_fc_barcode23_1_0(8217)	8217	PQ196583.1	Setaria yehi	99.851	NO
trimmed_notrim_first_MinION_fc_barcode23	consensus_trimmed_notrim_first_MinION_fc_barcode23_1_0(8217)	8217	PQ196582.1	Setaria yehi	99.702	NO
trimmed_notrim_first_MinION_fc_barcode23	consensus_trimmed_notrim_first_MinION_fc_barcode23_1_0(8217)	8217	PP869383.1	Setaria sp.	99.076	NO
trimmed_notrim_first_MinION_fc_barcode24	consensus_trimmed_notrim_first_MinION_fc_barcode24_0_0(5369)	5369	PQ196583.1	Setaria yehi	99.851	NO
trimmed_notrim_first_MinION_fc_barcode24	consensus_trimmed_notrim_first_MinION_fc_barcode24_0_0(5369)	5369	PQ196582.1	Setaria yehi	99.702	NO
trimmed_notrim_first_MinION_fc_barcode24	consensus_trimmed_notrim_first_MinION_fc_barcode24_0_0(5369)	5369	PP869383.1	Setaria sp.	99.076	NO
trimmed_notrim_first_MinION_fc_barcode24	consensus_trimmed_notrim_first_MinION_fc_barcode24_0_1(548)	548	JQ888273.1	Rumenfilaria andersoni	98.884	NO
trimmed_notrim_first_MinION_fc_barcode24	consensus_trimmed_notrim_first_MinION_fc_barcode24_0_1(548)	548	JQ888276.1	Rumenfilaria andersoni	98.983	NO
trimmed_notrim_first_MinION_fc_barcode24	consensus_trimmed_notrim_first_MinION_fc_barcode24_0_1(548)	548	OR755977.1	Dirofilaria sp.	85.922	NO
trimmed_notrim_first_MinION_fc_barcode25	consensus_trimmed_notrim_first_MinION_fc_barcode25_0_0(9255)	9255	PQ196583.1	Setaria yehi	99.851	NO
trimmed_notrim_first_MinION_fc_barcode25	consensus_trimmed_notrim_first_MinION_fc_barcode25_0_0(9255)	9255	PQ196582.1	Setaria yehi	99.702	NO
trimmed_notrim_first_MinION_fc_barcode25	consensus_trimmed_notrim_first_MinION_fc_barcode25_0_0(9255)	9255	PP869383.1	Setaria sp.	99.076	NO
trimmed_notrim_first_MinION_fc_barcode26	consensus_trimmed_notrim_first_MinION_fc_barcode26_0_0(15290)	15290	PQ196583.1	Setaria yehi	99.851	NO
trimmed_notrim_first_MinION_fc_barcode26	consensus_trimmed_notrim_first_MinION_fc_barcode26_0_0(15290)	15290	PQ196582.1	Setaria yehi	99.702	NO
trimmed_notrim_first_MinION_fc_barcode26	consensus_trimmed_notrim_first_MinION_fc_barcode26_0_0(15290)	15290	PP869383.1	Setaria sp.	99.076	NO
trimmed_notrim_first_MinION_fc_barcode27						NO HITS
trimmed_notrim_first_MinION_fc_barcode28	consensus_trimmed_notrim_first_MinION_fc_barcode28_2_0(1061)	1061	PQ196583.1	Setaria yehi	99.851	NO
trimmed_notrim_first_MinION_fc_barcode28	consensus_trimmed_notrim_first_MinION_fc_barcode28_2_0(1061)	1061	PQ196582.1	Setaria yehi	99.702	NO
trimmed_notrim_first_MinION_fc_barcode28	consensus_trimmed_notrim_first_MinION_fc_barcode28_2_0(1061)	1061	PP869383.1	Setaria sp.	99.076	NO
trimmed_notrim_first_MinION_fc_barcode29	consensus_trimmed_notrim_first_MinION_fc_barcode29_6_0(3417)	3417	PQ196583.1	Setaria yehi	99.851	NO
trimmed_notrim_first_MinION_fc_barcode29	consensus_trimmed_notrim_first_MinION_fc_barcode29_6_0(3417)	3417	PQ196582.1	Setaria yehi	99.702	NO
trimmed_notrim_first_MinION_fc_barcode29	consensus_trimmed_notrim_first_MinION_fc_barcode29_6_0(3417)	3417	PP869383.1	Setaria sp.	99.076	NO
trimmed_notrim_first_MinION_fc_barcode30						NO HITS
trimmed_notrim_first_MinION_fc_barcode31						NO HITS
trimmed_notrim_first_MinION_fc_barcode32	consensus_trimmed_notrim_first_MinION_fc_barcode32_1_0(3216)	3216	PQ196583.1	Setaria yehi	99.851	NO
trimmed_notrim_first_MinION_fc_barcode32	consensus_trimmed_notrim_first_MinION_fc_barcode32_1_0(3216)	3216	PQ196582.1	Setaria yehi	99.702	NO
trimmed_notrim_first_MinION_fc_barcode32	consensus_trimmed_notrim_first_MinION_fc_barcode32_1_0(3216)	3216	PP869383.1	Setaria sp.	99.076	NO
trimmed_notrim_first_MinION_fc_barcode33	consensus_trimmed_notrim_first_MinION_fc_barcode33_0_0(16011)	16011	PQ196583.1	Setaria yehi	99.851	NO
trimmed_notrim_first_MinION_fc_barcode33	consensus_trimmed_notrim_first_MinION_fc_barcode33_0_0(16011)	16011	PQ196582.1	Setaria yehi	99.702	NO
trimmed_notrim_first_MinION_fc_barcode33	consensus_trimmed_notrim_first_MinION_fc_barcode33_0_0(16011)	16011	PP869383.1	Setaria sp.	99.076	NO
trimmed_notrim_first_MinION_fc_barcode33	consensus_trimmed_notrim_first_MinION_fc_barcode33_0_1(124)	124	JQ888273.1	Rumenfilaria andersoni	98.884	NO
trimmed_notrim_first_MinION_fc_barcode33	consensus_trimmed_notrim_first_MinION_fc_barcode33_0_1(124)	124	JQ888276.1	Rumenfilaria andersoni	98.983	NO
trimmed_notrim_first_MinION_fc_barcode33	consensus_trimmed_notrim_first_MinION_fc_barcode33_0_1(124)	124	OR755977.1	Dirofilaria sp.	85.922	NO
trimmed_notrim_first_MinION_fc_barcode34	consensus_trimmed_notrim_first_MinION_fc_barcode34_0_0(8577)	8577	PQ196582.1	Setaria yehi	99.702	NO
trimmed_notrim_first_MinION_fc_barcode34	consensus_trimmed_notrim_first_MinION_fc_barcode34_0_0(8577)	8577	PQ196583.1	Setaria yehi	99.702	NO
trimmed_notrim_first_MinION_fc_barcode34	consensus_trimmed_notrim_first_MinION_fc_barcode34_0_0(8577)	8577	PP869383.1	Setaria sp.	98.921	NO
trimmed_notrim_first_MinION_fc_barcode35	consensus_trimmed_notrim_first_MinION_fc_barcode35_0_1(7505)	7505	PQ196583.1	Setaria yehi	99.851	NO
trimmed_notrim_first_MinION_fc_barcode35	consensus_trimmed_notrim_first_MinION_fc_barcode35_0_1(7505)	7505	PQ196582.1	Setaria yehi	99.702	NO
trimmed_notrim_first_MinION_fc_barcode35	consensus_trimmed_notrim_first_MinION_fc_barcode35_0_1(7505)	7505	PP869383.1	Setaria sp.	99.076	NO
trimmed_notrim_first_MinION_fc_barcode35	consensus_trimmed_notrim_first_MinION_fc_barcode35_0_2(174)	174	JQ888273.1	Rumenfilaria andersoni	98.884	NO
trimmed_notrim_first_MinION_fc_barcode35	consensus_trimmed_notrim_first_MinION_fc_barcode35_0_2(174)	174	JQ888276.1	Rumenfilaria andersoni	98.983	NO
trimmed_notrim_first_MinION_fc_barcode35	consensus_trimmed_notrim_first_MinION_fc_barcode35_0_2(174)	174	OR755977.1	Dirofilaria sp.	85.922	NO
trimmed_notrim_first_MinION_fc_barcode36	consensus_trimmed_notrim_first_MinION_fc_barcode36_0_1(10832)	10832	PQ196582.1	Setaria yehi	99.851	NO
trimmed_notrim_first_MinION_fc_barcode36	consensus_trimmed_notrim_first_MinION_fc_barcode36_0_1(10832)	10832	PQ196583.1	Setaria yehi	99.702	NO
trimmed_notrim_first_MinION_fc_barcode36	consensus_trimmed_notrim_first_MinION_fc_barcode36_0_1(10832)	10832	PP869383.1	Setaria sp.	98.921	NO
trimmed_notrim_first_MinION_fc_barcode37						NO HITS
trimmed_notrim_first_MinION_fc_barcode38	consensus_trimmed_notrim_first_MinION_fc_barcode38_2_1(1878)	1878	JQ888273.1	Rumenfilaria andersoni	98.884	NO
trimmed_notrim_first_MinION_fc_barcode38	consensus_trimmed_notrim_first_MinION_fc_barcode38_2_1(1878)	1878	JQ888276.1	Rumenfilaria andersoni	98.983	NO
trimmed_notrim_first_MinION_fc_barcode38	consensus_trimmed_notrim_first_MinION_fc_barcode38_2_1(1878)	1878	OR755977.1	Dirofilaria sp.	85.922	NO
trimmed_notrim_first_MinION_fc_barcode39	consensus_trimmed_notrim_first_MinION_fc_barcode39_28_0(43)	43	JQ888273.1	Rumenfilaria andersoni	98.884	NO
trimmed_notrim_first_MinION_fc_barcode39	consensus_trimmed_notrim_first_MinION_fc_barcode39_28_0(43)	43	JQ888276.1	Rumenfilaria andersoni	98.983	NO
trimmed_notrim_first_MinION_fc_barcode39	consensus_trimmed_notrim_first_MinION_fc_barcode39_28_0(43)	43	OR755977.1	Dirofilaria sp.	85.942	NO
trimmed_notrim_first_MinION_fc_barcode40	consensus_trimmed_notrim_first_MinION_fc_barcode40_6_0(169)	169	JQ888273.1	Rumenfilaria andersoni	98.884	NO
trimmed_notrim_first_MinION_fc_barcode40	consensus_trimmed_notrim_first_MinION_fc_barcode40_6_0(169)	169	JQ888276.1	Rumenfilaria andersoni	98.983	NO
trimmed_notrim_first_MinION_fc_barcode40	consensus_trimmed_notrim_first_MinION_fc_barcode40_6_0(169)	169	OR755977.1	Dirofilaria sp.	85.922	NO
trimmed_notrim_first_MinION_fc_barcode40	consensus_trimmed_notrim_first_MinION_fc_barcode40_6_1(401)	401	PQ196583.1	Setaria yehi	99.851	NO
trimmed_notrim_first_MinION_fc_barcode40	consensus_trimmed_notrim_first_MinION_fc_barcode40_6_1(401)	401	PQ196582.1	Setaria yehi	99.702	NO
trimmed_notrim_first_MinION_fc_barcode40	consensus_trimmed_notrim_first_MinION_fc_barcode40_6_1(401)	401	PP869383.1	Setaria sp.	99.076	NO
trimmed_notrim_first_MinION_fc_barcode41						NO HITS
trimmed_notrim_first_MinION_fc_barcode42	consensus_trimmed_notrim_first_MinION_fc_barcode42_0_0(9110)	9110	PQ196583.1	Setaria yehi	99.851	NO
trimmed_notrim_first_MinION_fc_barcode42	consensus_trimmed_notrim_first_MinION_fc_barcode42_0_0(9110)	9110	PQ196582.1	Setaria yehi	99.702	NO
trimmed_notrim_first_MinION_fc_barcode42	consensus_trimmed_notrim_first_MinION_fc_barcode42_0_0(9110)	9110	PP869383.1	Setaria sp.	99.076	NO
trimmed_notrim_first_MinION_fc_barcode42	consensus_trimmed_notrim_first_MinION_fc_barcode42_0_1(43)	43	JQ888273.1	Rumenfilaria andersoni	98.884	NO
trimmed_notrim_first_MinION_fc_barcode42	consensus_trimmed_notrim_first_MinION_fc_barcode42_0_1(43)	43	JQ888276.1	Rumenfilaria andersoni	98.983	NO
trimmed_notrim_first_MinION_fc_barcode42	consensus_trimmed_notrim_first_MinION_fc_barcode42_0_1(43)	43	OR755977.1	Dirofilaria sp.	85.922	NO
trimmed_notrim_first_MinION_fc_barcode43	consensus_trimmed_notrim_first_MinION_fc_barcode43_0_0(1930)	1930	PQ196582.1	Setaria yehi	99.851	NO
trimmed_notrim_first_MinION_fc_barcode43	consensus_trimmed_notrim_first_MinION_fc_barcode43_0_0(1930)	1930	PQ196583.1	Setaria yehi	99.702	NO
trimmed_notrim_first_MinION_fc_barcode43	consensus_trimmed_notrim_first_MinION_fc_barcode43_0_0(1930)	1930	PP869383.1	Setaria sp.	98.921	NO
trimmed_notrim_first_MinION_fc_barcode44	consensus_trimmed_notrim_first_MinION_fc_barcode44_0_0(6903)	6903	PQ196582.1	Setaria yehi	99.851	NO
trimmed_notrim_first_MinION_fc_barcode44	consensus_trimmed_notrim_first_MinION_fc_barcode44_0_0(6903)	6903	PQ196583.1	Setaria yehi	99.702	NO
trimmed_notrim_first_MinION_fc_barcode44	consensus_trimmed_notrim_first_MinION_fc_barcode44_0_0(6903)	6903	PP869383.1	Setaria sp.	98.921	NO
trimmed_notrim_first_MinION_fc_barcode45	consensus_trimmed_notrim_first_MinION_fc_barcode45_0_0(15347)	15347	PQ196583.1	Setaria yehi	99.851	NO
trimmed_notrim_first_MinION_fc_barcode45	consensus_trimmed_notrim_first_MinION_fc_barcode45_0_0(15347)	15347	PQ196582.1	Setaria yehi	99.702	NO
trimmed_notrim_first_MinION_fc_barcode45	consensus_trimmed_notrim_first_MinION_fc_barcode45_0_0(15347)	15347	PP869383.1	Setaria sp.	99.076	NO
trimmed_notrim_first_MinION_fc_barcode46	consensus_trimmed_notrim_first_MinION_fc_barcode46_1_0(6690)	6690	PQ196582.1	Setaria yehi	99.851	NO
trimmed_notrim_first_MinION_fc_barcode46	consensus_trimmed_notrim_first_MinION_fc_barcode46_1_0(6690)	6690	PQ196583.1	Setaria yehi	99.702	NO
trimmed_notrim_first_MinION_fc_barcode46	consensus_trimmed_notrim_first_MinION_fc_barcode46_1_0(6690)	6690	PP869383.1	Setaria sp.	98.921	NO
trimmed_notrim_first_MinION_fc_barcode46	consensus_trimmed_notrim_first_MinION_fc_barcode46_1_1(152)	152	JQ888273.1	Rumenfilaria andersoni	98.884	NO
trimmed_notrim_first_MinION_fc_barcode46	consensus_trimmed_notrim_first_MinION_fc_barcode46_1_1(152)	152	JQ888276.1	Rumenfilaria andersoni	98.983	NO
trimmed_notrim_first_MinION_fc_barcode46	consensus_trimmed_notrim_first_MinION_fc_barcode46_1_1(152)	152	OR755977.1	Dirofilaria sp.	85.922	NO
trimmed_notrim_first_MinION_fc_barcode47	consensus_trimmed_notrim_first_MinION_fc_barcode47_0_1(14788)	14788	PQ196582.1	Setaria yehi	99.851	NO
trimmed_notrim_first_MinION_fc_barcode47	consensus_trimmed_notrim_first_MinION_fc_barcode47_0_1(14788)	14788	PQ196583.1	Setaria yehi	99.702	NO
trimmed_notrim_first_MinION_fc_barcode47	consensus_trimmed_notrim_first_MinION_fc_barcode47_0_1(14788)	14788	PP869383.1	Setaria sp.	98.921	NO
trimmed_notrim_first_MinION_fc_barcode48	consensus_trimmed_notrim_first_MinION_fc_barcode48_0_0(7670)	7670	PQ196583.1	Setaria yehi	99.851	NO
trimmed_notrim_first_MinION_fc_barcode48	consensus_trimmed_notrim_first_MinION_fc_barcode48_0_0(7670)	7670	PQ196582.1	Setaria yehi	99.702	NO
trimmed_notrim_first_MinION_fc_barcode48	consensus_trimmed_notrim_first_MinION_fc_barcode48_0_0(7670)	7670	PP869383.1	Setaria sp.	99.076	NO
trimmed_notrim_first_MinION_fc_barcode48	consensus_trimmed_notrim_first_MinION_fc_barcode48_0_1(157)	157	JQ888273.1	Rumenfilaria andersoni	98.884	NO
trimmed_notrim_first_MinION_fc_barcode48	consensus_trimmed_notrim_first_MinION_fc_barcode48_0_1(157)	157	JQ888276.1	Rumenfilaria andersoni	98.983	NO
trimmed_notrim_first_MinION_fc_barcode48	consensus_trimmed_notrim_first_MinION_fc_barcode48_0_1(157)	157	OR755977.1	Dirofilaria sp.	85.922	NO
trimmed_notrim_first_MinION_fc_barcode49	consensus_trimmed_notrim_first_MinION_fc_barcode49_0_1(10198)	10198	PQ196583.1	Setaria yehi	99.851	NO
trimmed_notrim_first_MinION_fc_barcode49	consensus_trimmed_notrim_first_MinION_fc_barcode49_0_1(10198)	10198	PQ196582.1	Setaria yehi	99.702	NO
trimmed_notrim_first_MinION_fc_barcode49	consensus_trimmed_notrim_first_MinION_fc_barcode49_0_1(10198)	10198	PP869383.1	Setaria sp.	99.076	NO
trimmed_notrim_first_MinION_fc_barcode49	consensus_trimmed_notrim_first_MinION_fc_barcode49_0_3(24)	24	JQ888273.1	Rumenfilaria andersoni	98.884	NO
trimmed_notrim_first_MinION_fc_barcode49	consensus_trimmed_notrim_first_MinION_fc_barcode49_0_3(24)	24	JQ888276.1	Rumenfilaria andersoni	98.983	NO
trimmed_notrim_first_MinION_fc_barcode49	consensus_trimmed_notrim_first_MinION_fc_barcode49_0_3(24)	24	OR755977.1	Dirofilaria sp.	85.942	NO
trimmed_notrim_first_MinION_fc_barcode50	consensus_trimmed_notrim_first_MinION_fc_barcode50_0_0(15508)	15508	PQ196583.1	Setaria yehi	99.851	NO
trimmed_notrim_first_MinION_fc_barcode50	consensus_trimmed_notrim_first_MinION_fc_barcode50_0_0(15508)	15508	PQ196582.1	Setaria yehi	99.702	NO
trimmed_notrim_first_MinION_fc_barcode50	consensus_trimmed_notrim_first_MinION_fc_barcode50_0_0(15508)	15508	PP869383.1	Setaria sp.	99.076	NO
trimmed_notrim_first_MinION_fc_barcode51	consensus_trimmed_notrim_first_MinION_fc_barcode51_0_0(5953)	5953	PQ196582.1	Setaria yehi	99.851	NO
trimmed_notrim_first_MinION_fc_barcode51	consensus_trimmed_notrim_first_MinION_fc_barcode51_0_0(5953)	5953	PQ196583.1	Setaria yehi	99.702	NO
trimmed_notrim_first_MinION_fc_barcode51	consensus_trimmed_notrim_first_MinION_fc_barcode51_0_0(5953)	5953	PP869383.1	Setaria sp.	98.921	NO
trimmed_notrim_first_MinION_fc_barcode52	consensus_trimmed_notrim_first_MinION_fc_barcode52_0_1(12287)	12287	PQ196583.1	Setaria yehi	99.851	NO
trimmed_notrim_first_MinION_fc_barcode52	consensus_trimmed_notrim_first_MinION_fc_barcode52_0_1(12287)	12287	PQ196582.1	Setaria yehi	99.702	NO
trimmed_notrim_first_MinION_fc_barcode52	consensus_trimmed_notrim_first_MinION_fc_barcode52_0_1(12287)	12287	PP869383.1	Setaria sp.	99.076	NO
trimmed_notrim_first_MinION_fc_barcode53	consensus_trimmed_notrim_first_MinION_fc_barcode53_0_0(14029)	14029	PQ196583.1	Setaria yehi	99.851	NO
trimmed_notrim_first_MinION_fc_barcode53	consensus_trimmed_notrim_first_MinION_fc_barcode53_0_0(14029)	14029	PQ196582.1	Setaria yehi	99.702	NO
trimmed_notrim_first_MinION_fc_barcode53	consensus_trimmed_notrim_first_MinION_fc_barcode53_0_0(14029)	14029	PP869383.1	Setaria sp.	99.076	NO
trimmed_notrim_first_MinION_fc_barcode54	consensus_trimmed_notrim_first_MinION_fc_barcode54_1_0(357)	357	PQ196583.1	Setaria yehi	99.851	NO
trimmed_notrim_first_MinION_fc_barcode54	consensus_trimmed_notrim_first_MinION_fc_barcode54_1_0(357)	357	PQ196582.1	Setaria yehi	99.702	NO
trimmed_notrim_first_MinION_fc_barcode54	consensus_trimmed_notrim_first_MinION_fc_barcode54_1_0(357)	357	PP869383.1	Setaria sp.	99.076	NO
trimmed_notrim_first_MinION_fc_barcode55	consensus_trimmed_notrim_first_MinION_fc_barcode55_0_0(11049)	11049	PQ196583.1	Setaria yehi	99.851	NO
trimmed_notrim_first_MinION_fc_barcode55	consensus_trimmed_notrim_first_MinION_fc_barcode55_0_0(11049)	11049	PQ196582.1	Setaria yehi	99.702	NO
trimmed_notrim_first_MinION_fc_barcode55	consensus_trimmed_notrim_first_MinION_fc_barcode55_0_0(11049)	11049	PP869383.1	Setaria sp.	99.076	NO
trimmed_notrim_first_MinION_fc_barcode55	consensus_trimmed_notrim_first_MinION_fc_barcode55_0_3(48)	48	JQ888273.1	Rumenfilaria andersoni	98.884	NO
trimmed_notrim_first_MinION_fc_barcode55	consensus_trimmed_notrim_first_MinION_fc_barcode55_0_3(48)	48	JQ888276.1	Rumenfilaria andersoni	98.983	NO
trimmed_notrim_first_MinION_fc_barcode55	consensus_trimmed_notrim_first_MinION_fc_barcode55_0_3(48)	48	OR755977.1	Dirofilaria sp.	85.922	NO
trimmed_notrim_first_MinION_fc_barcode56	consensus_trimmed_notrim_first_MinION_fc_barcode56_0_0(8296)	8296	PQ196583.1	Setaria yehi	99.851	NO
trimmed_notrim_first_MinION_fc_barcode56	consensus_trimmed_notrim_first_MinION_fc_barcode56_0_0(8296)	8296	PQ196582.1	Setaria yehi	99.702	NO
trimmed_notrim_first_MinION_fc_barcode56	consensus_trimmed_notrim_first_MinION_fc_barcode56_0_0(8296)	8296	PP869383.1	Setaria sp.	99.076	NO
trimmed_notrim_first_MinION_fc_barcode57						NO HITS
trimmed_notrim_first_MinION_fc_barcode58	consensus_trimmed_notrim_first_MinION_fc_barcode58_11_0(464)	464	JQ888273.1	Rumenfilaria andersoni	98.884	NO
trimmed_notrim_first_MinION_fc_barcode58	consensus_trimmed_notrim_first_MinION_fc_barcode58_11_0(464)	464	JQ888276.1	Rumenfilaria andersoni	98.983	NO
trimmed_notrim_first_MinION_fc_barcode58	consensus_trimmed_notrim_first_MinION_fc_barcode58_11_0(464)	464	OR755977.1	Dirofilaria sp.	85.693	NO
trimmed_notrim_first_MinION_fc_barcode59						NO HITS
trimmed_notrim_first_MinION_fc_barcode60						NO HITS
trimmed_notrim_first_MinION_fc_barcode61						NO HITS
trimmed_notrim_first_MinION_fc_barcode62						NO HITS
trimmed_notrim_first_MinION_fc_barcode63						NO HITS
trimmed_notrim_first_MinION_fc_barcode64						NO HITS
trimmed_notrim_first_MinION_fc_barcode65	consensus_trimmed_notrim_first_MinION_fc_barcode65_0_0(1839)	1839	PQ196582.1	Setaria yehi	99.851	NO
trimmed_notrim_first_MinION_fc_barcode65	consensus_trimmed_notrim_first_MinION_fc_barcode65_0_0(1839)	1839	PQ196583.1	Setaria yehi	99.702	NO
trimmed_notrim_first_MinION_fc_barcode65	consensus_trimmed_notrim_first_MinION_fc_barcode65_0_0(1839)	1839	PP869383.1	Setaria sp.	98.921	NO
trimmed_notrim_first_MinION_fc_barcode66						NO HITS
trimmed_notrim_first_MinION_fc_barcode67	consensus_trimmed_notrim_first_MinION_fc_barcode67_0_0(1984)	1984	PQ196582.1	Setaria yehi	99.851	NO
trimmed_notrim_first_MinION_fc_barcode67	consensus_trimmed_notrim_first_MinION_fc_barcode67_0_0(1984)	1984	PQ196583.1	Setaria yehi	99.702	NO
trimmed_notrim_first_MinION_fc_barcode67	consensus_trimmed_notrim_first_MinION_fc_barcode67_0_0(1984)	1984	PP869383.1	Setaria sp.	98.921	NO
trimmed_notrim_first_MinION_fc_barcode67	consensus_trimmed_notrim_first_MinION_fc_barcode67_0_1(2324)	2324	JQ888273.1	Rumenfilaria andersoni	98.884	NO
trimmed_notrim_first_MinION_fc_barcode67	consensus_trimmed_notrim_first_MinION_fc_barcode67_0_1(2324)	2324	JQ888276.1	Rumenfilaria andersoni	98.983	NO
trimmed_notrim_first_MinION_fc_barcode67	consensus_trimmed_notrim_first_MinION_fc_barcode67_0_1(2324)	2324	OR755977.1	Dirofilaria sp.	85.922	NO
trimmed_notrim_first_MinION_fc_barcode68	consensus_trimmed_notrim_first_MinION_fc_barcode68_38_0(25)	25	PQ196582.1	Setaria yehi	99.851	NO
trimmed_notrim_first_MinION_fc_barcode68	consensus_trimmed_notrim_first_MinION_fc_barcode68_38_0(25)	25	PQ196583.1	Setaria yehi	99.702	NO
trimmed_notrim_first_MinION_fc_barcode68	consensus_trimmed_notrim_first_MinION_fc_barcode68_38_0(25)	25	PP869383.1	Setaria sp.	98.921	NO
trimmed_notrim_first_MinION_fc_barcode69						NO HITS
trimmed_notrim_first_MinION_fc_barcode70						NO HITS
trimmed_notrim_first_MinION_fc_barcode71						NO HITS
trimmed_notrim_first_MinION_fc_barcode72	consensus_trimmed_notrim_first_MinION_fc_barcode72_6_0(1142)	1142	PQ196583.1	Setaria yehi	99.851	NO
trimmed_notrim_first_MinION_fc_barcode72	consensus_trimmed_notrim_first_MinION_fc_barcode72_6_0(1142)	1142	PQ196582.1	Setaria yehi	99.702	NO
trimmed_notrim_first_MinION_fc_barcode72	consensus_trimmed_notrim_first_MinION_fc_barcode72_6_0(1142)	1142	PP869383.1	Setaria sp.	99.076	NO
trimmed_notrim_first_MinION_fc_barcode73	consensus_trimmed_notrim_first_MinION_fc_barcode73_15_0(395)	395	JQ888273.1	Rumenfilaria andersoni	98.884	NO
trimmed_notrim_first_MinION_fc_barcode73	consensus_trimmed_notrim_first_MinION_fc_barcode73_15_0(395)	395	JQ888276.1	Rumenfilaria andersoni	98.983	NO
trimmed_notrim_first_MinION_fc_barcode73	consensus_trimmed_notrim_first_MinION_fc_barcode73_15_0(395)	395	OR755977.1	Dirofilaria sp.	85.922	NO
trimmed_notrim_first_MinION_fc_barcode74						NO HITS
trimmed_notrim_first_MinION_fc_barcode75	consensus_trimmed_notrim_first_MinION_fc_barcode75_19_0(150)	150	PQ196583.1	Setaria yehi	99.851	NO
trimmed_notrim_first_MinION_fc_barcode75	consensus_trimmed_notrim_first_MinION_fc_barcode75_19_0(150)	150	PQ196582.1	Setaria yehi	99.702	NO
trimmed_notrim_first_MinION_fc_barcode75	consensus_trimmed_notrim_first_MinION_fc_barcode75_19_0(150)	150	PP869383.1	Setaria sp.	99.076	NO
trimmed_notrim_first_MinION_fc_barcode76	consensus_trimmed_notrim_first_MinION_fc_barcode76_0_0(1126)	1126	JQ888273.1	Rumenfilaria andersoni	98.884	NO
trimmed_notrim_first_MinION_fc_barcode76	consensus_trimmed_notrim_first_MinION_fc_barcode76_0_0(1126)	1126	JQ888276.1	Rumenfilaria andersoni	98.983	NO
trimmed_notrim_first_MinION_fc_barcode76	consensus_trimmed_notrim_first_MinION_fc_barcode76_0_0(1126)	1126	OR755977.1	Dirofilaria sp.	85.922	NO
trimmed_notrim_first_MinION_fc_barcode76	consensus_trimmed_notrim_first_MinION_fc_barcode76_0_1(22)	22	PQ196583.1	Setaria yehi	99.851	NO
trimmed_notrim_first_MinION_fc_barcode76	consensus_trimmed_notrim_first_MinION_fc_barcode76_0_1(22)	22	PQ196582.1	Setaria yehi	99.702	NO
trimmed_notrim_first_MinION_fc_barcode76	consensus_trimmed_notrim_first_MinION_fc_barcode76_0_1(22)	22	PP869383.1	Setaria sp.	99.076	NO
trimmed_notrim_first_MinION_fc_barcode77						NO HITS
trimmed_notrim_first_MinION_fc_barcode78						NO HITS
trimmed_notrim_first_MinION_fc_barcode79						NO HITS
trimmed_notrim_first_MinION_fc_barcode80						NO HITS
trimmed_notrim_first_MinION_fc_barcode81	consensus_trimmed_notrim_first_MinION_fc_barcode81_3_1(2145)	2145	PQ196583.1	Setaria yehi	99.851	NO
trimmed_notrim_first_MinION_fc_barcode81	consensus_trimmed_notrim_first_MinION_fc_barcode81_3_1(2145)	2145	PQ196582.1	Setaria yehi	99.702	NO
trimmed_notrim_first_MinION_fc_barcode81	consensus_trimmed_notrim_first_MinION_fc_barcode81_3_1(2145)	2145	PP869383.1	Setaria sp.	99.076	NO
trimmed_notrim_first_MinION_fc_barcode81	consensus_trimmed_notrim_first_MinION_fc_barcode81_3_2(1467)	1467	JQ888273.1	Rumenfilaria andersoni	98.884	NO
trimmed_notrim_first_MinION_fc_barcode81	consensus_trimmed_notrim_first_MinION_fc_barcode81_3_2(1467)	1467	JQ888276.1	Rumenfilaria andersoni	98.983	NO
trimmed_notrim_first_MinION_fc_barcode81	consensus_trimmed_notrim_first_MinION_fc_barcode81_3_2(1467)	1467	OR755977.1	Dirofilaria sp.	85.942	NO
trimmed_notrim_first_MinION_fc_barcode82	consensus_trimmed_notrim_first_MinION_fc_barcode82_0_0(2637)	2637	PQ196583.1	Setaria yehi	99.851	NO
trimmed_notrim_first_MinION_fc_barcode82	consensus_trimmed_notrim_first_MinION_fc_barcode82_0_0(2637)	2637	PQ196582.1	Setaria yehi	99.702	NO
trimmed_notrim_first_MinION_fc_barcode82	consensus_trimmed_notrim_first_MinION_fc_barcode82_0_0(2637)	2637	PP869383.1	Setaria sp.	99.076	NO
trimmed_notrim_first_MinION_fc_barcode82	consensus_trimmed_notrim_first_MinION_fc_barcode82_0_1(86)	86	JQ888273.1	Rumenfilaria andersoni	98.884	NO
trimmed_notrim_first_MinION_fc_barcode82	consensus_trimmed_notrim_first_MinION_fc_barcode82_0_1(86)	86	JQ888276.1	Rumenfilaria andersoni	98.983	NO
trimmed_notrim_first_MinION_fc_barcode82	consensus_trimmed_notrim_first_MinION_fc_barcode82_0_1(86)	86	OR755977.1	Dirofilaria sp.	85.942	NO
trimmed_notrim_first_MinION_fc_barcode83	consensus_trimmed_notrim_first_MinION_fc_barcode83_20_0(268)	268	PQ196582.1	Setaria yehi	99.851	NO
trimmed_notrim_first_MinION_fc_barcode83	consensus_trimmed_notrim_first_MinION_fc_barcode83_20_0(268)	268	PQ196583.1	Setaria yehi	99.702	NO
trimmed_notrim_first_MinION_fc_barcode83	consensus_trimmed_notrim_first_MinION_fc_barcode83_20_0(268)	268	PP869383.1	Setaria sp.	98.921	NO
trimmed_notrim_first_MinION_fc_barcode84	consensus_trimmed_notrim_first_MinION_fc_barcode84_24_0(99)	99	JQ888273.1	Rumenfilaria andersoni	98.884	NO
trimmed_notrim_first_MinION_fc_barcode84	consensus_trimmed_notrim_first_MinION_fc_barcode84_24_0(99)	99	JQ888276.1	Rumenfilaria andersoni	98.983	NO
trimmed_notrim_first_MinION_fc_barcode84	consensus_trimmed_notrim_first_MinION_fc_barcode84_24_0(99)	99	OR755977.1	Dirofilaria sp.	85.922	NO
trimmed_notrim_first_MinION_fc_barcode85						NO HITS
trimmed_notrim_first_MinION_fc_barcode86						NO HITS
trimmed_notrim_first_MinION_fc_barcode87	consensus_trimmed_notrim_first_MinION_fc_barcode87_1_0(120)	120	JQ888273.1	Rumenfilaria andersoni	98.884	NO
trimmed_notrim_first_MinION_fc_barcode87	consensus_trimmed_notrim_first_MinION_fc_barcode87_1_0(120)	120	JQ888276.1	Rumenfilaria andersoni	98.983	NO
trimmed_notrim_first_MinION_fc_barcode87	consensus_trimmed_notrim_first_MinION_fc_barcode87_1_0(120)	120	OR755977.1	Dirofilaria sp.	85.942	NO
trimmed_notrim_first_MinION_fc_barcode88						NO HITS
trimmed_notrim_first_MinION_fc_barcode89	consensus_trimmed_notrim_first_MinION_fc_barcode89_10_0(284)	284	JQ888273.1	Rumenfilaria andersoni	98.884	NO
trimmed_notrim_first_MinION_fc_barcode89	consensus_trimmed_notrim_first_MinION_fc_barcode89_10_0(284)	284	JQ888276.1	Rumenfilaria andersoni	98.983	NO
trimmed_notrim_first_MinION_fc_barcode89	consensus_trimmed_notrim_first_MinION_fc_barcode89_10_0(284)	284	OR755977.1	Dirofilaria sp.	85.942	NO
trimmed_notrim_first_MinION_fc_barcode90	consensus_trimmed_notrim_first_MinION_fc_barcode90_0_0(4720)	4720	JQ888273.1	Rumenfilaria andersoni	98.884	NO
trimmed_notrim_first_MinION_fc_barcode90	consensus_trimmed_notrim_first_MinION_fc_barcode90_0_0(4720)	4720	JQ888276.1	Rumenfilaria andersoni	98.983	NO
trimmed_notrim_first_MinION_fc_barcode90	consensus_trimmed_notrim_first_MinION_fc_barcode90_0_0(4720)	4720	OR755977.1	Dirofilaria sp.	85.922	NO
trimmed_notrim_first_MinION_fc_barcode91						NO HITS
trimmed_notrim_first_MinION_fc_barcode92	consensus_trimmed_notrim_first_MinION_fc_barcode92_4_0(745)	745	JQ888273.1	Rumenfilaria andersoni	98.884	NO
trimmed_notrim_first_MinION_fc_barcode92	consensus_trimmed_notrim_first_MinION_fc_barcode92_4_0(745)	745	JQ888276.1	Rumenfilaria andersoni	98.983	NO
trimmed_notrim_first_MinION_fc_barcode92	consensus_trimmed_notrim_first_MinION_fc_barcode92_4_0(745)	745	OR755977.1	Dirofilaria sp.	85.922	NO
trimmed_notrim_first_MinION_fc_barcode93						NO HITS
trimmed_notrim_first_MinION_fc_barcode94						NO HITS
trimmed_notrim_first_MinION_fc_barcode95	consensus_trimmed_notrim_first_MinION_fc_barcode95_15_0(81)	81	JQ888273.1	Rumenfilaria andersoni	98.884	NO
trimmed_notrim_first_MinION_fc_barcode95	consensus_trimmed_notrim_first_MinION_fc_barcode95_15_0(81)	81	JQ888276.1	Rumenfilaria andersoni	98.983	NO
trimmed_notrim_first_MinION_fc_barcode95	consensus_trimmed_notrim_first_MinION_fc_barcode95_15_0(81)	81	OR755977.1	Dirofilaria sp.	85.922	NO
SECOND RUN
Sample	SequenceName	CopyCount	GenBankAccession	TopHitSpecies	TopIdentity	SpeciesConsensus
JOINED_trimmed_notrim_second_fc_butitisMinION_fullpod5_barcode01						NO HITS
JOINED_trimmed_notrim_second_fc_butitisMinION_fullpod5_barcode02						NO HITS
JOINED_trimmed_notrim_second_fc_butitisMinION_fullpod5_barcode03	consensus_JOINED_trimmed_notrim_second_fc_butitisMinION_fullpod5_barcode03_29_0(73)	73	JQ888273.1	Rumenfilaria andersoni	98.884	NO
JOINED_trimmed_notrim_second_fc_butitisMinION_fullpod5_barcode03	consensus_JOINED_trimmed_notrim_second_fc_butitisMinION_fullpod5_barcode03_29_0(73)	73	JQ888276.1	Rumenfilaria andersoni	98.983	NO
JOINED_trimmed_notrim_second_fc_butitisMinION_fullpod5_barcode03	consensus_JOINED_trimmed_notrim_second_fc_butitisMinION_fullpod5_barcode03_29_0(73)	73	OR755977.1	Dirofilaria sp.	85.942	NO
JOINED_trimmed_notrim_second_fc_butitisMinION_fullpod5_barcode04						NO HITS
JOINED_trimmed_notrim_second_fc_butitisMinION_fullpod5_barcode05						NO HITS
JOINED_trimmed_notrim_second_fc_butitisMinION_fullpod5_barcode06						NO HITS
JOINED_trimmed_notrim_second_fc_butitisMinION_fullpod5_barcode07						NO HITS
JOINED_trimmed_notrim_second_fc_butitisMinION_fullpod5_barcode08	consensus_JOINED_trimmed_notrim_second_fc_butitisMinION_fullpod5_barcode08_2_0(854)	854	JQ888273.1	Rumenfilaria andersoni	98.884	NO
JOINED_trimmed_notrim_second_fc_butitisMinION_fullpod5_barcode08	consensus_JOINED_trimmed_notrim_second_fc_butitisMinION_fullpod5_barcode08_2_0(854)	854	JQ888276.1	Rumenfilaria andersoni	98.983	NO
JOINED_trimmed_notrim_second_fc_butitisMinION_fullpod5_barcode08	consensus_JOINED_trimmed_notrim_second_fc_butitisMinION_fullpod5_barcode08_2_0(854)	854	OR755977.1	Dirofilaria sp.	85.942	NO
JOINED_trimmed_notrim_second_fc_butitisMinION_fullpod5_barcode10						NO HITS
JOINED_trimmed_notrim_second_fc_butitisMinION_fullpod5_barcode11	consensus_JOINED_trimmed_notrim_second_fc_butitisMinION_fullpod5_barcode11_8_0(276)	276	JQ888273.1	Rumenfilaria andersoni	98.884	NO
JOINED_trimmed_notrim_second_fc_butitisMinION_fullpod5_barcode11	consensus_JOINED_trimmed_notrim_second_fc_butitisMinION_fullpod5_barcode11_8_0(276)	276	JQ888276.1	Rumenfilaria andersoni	98.983	NO
JOINED_trimmed_notrim_second_fc_butitisMinION_fullpod5_barcode11	consensus_JOINED_trimmed_notrim_second_fc_butitisMinION_fullpod5_barcode11_8_0(276)	276	OR755977.1	Dirofilaria sp.	85.922	NO
JOINED_trimmed_notrim_second_fc_butitisMinION_fullpod5_barcode12						NO HITS
JOINED_trimmed_notrim_second_fc_butitisMinION_fullpod5_barcode13						NO HITS
JOINED_trimmed_notrim_second_fc_butitisMinION_fullpod5_barcode14	consensus_JOINED_trimmed_notrim_second_fc_butitisMinION_fullpod5_barcode14_2_0(1702)	1702	JQ888273.1	Rumenfilaria andersoni	98.884	NO
JOINED_trimmed_notrim_second_fc_butitisMinION_fullpod5_barcode14	consensus_JOINED_trimmed_notrim_second_fc_butitisMinION_fullpod5_barcode14_2_0(1702)	1702	JQ888276.1	Rumenfilaria andersoni	98.983	NO
JOINED_trimmed_notrim_second_fc_butitisMinION_fullpod5_barcode14	consensus_JOINED_trimmed_notrim_second_fc_butitisMinION_fullpod5_barcode14_2_0(1702)	1702	OR755977.1	Dirofilaria sp.	85.942	NO
JOINED_trimmed_notrim_second_fc_butitisMinION_fullpod5_barcode15	consensus_JOINED_trimmed_notrim_second_fc_butitisMinION_fullpod5_barcode15_4_0(1459)	1459	JQ888273.1	Rumenfilaria andersoni	98.884	NO
JOINED_trimmed_notrim_second_fc_butitisMinION_fullpod5_barcode15	consensus_JOINED_trimmed_notrim_second_fc_butitisMinION_fullpod5_barcode15_4_0(1459)	1459	JQ888276.1	Rumenfilaria andersoni	98.983	NO
JOINED_trimmed_notrim_second_fc_butitisMinION_fullpod5_barcode15	consensus_JOINED_trimmed_notrim_second_fc_butitisMinION_fullpod5_barcode15_4_0(1459)	1459	OR755977.1	Dirofilaria sp.	85.922	NO
JOINED_trimmed_notrim_second_fc_butitisMinION_fullpod5_barcode16	consensus_JOINED_trimmed_notrim_second_fc_butitisMinION_fullpod5_barcode16_10_0(125)	125	JQ888273.1	Rumenfilaria andersoni	98.884	NO
JOINED_trimmed_notrim_second_fc_butitisMinION_fullpod5_barcode16	consensus_JOINED_trimmed_notrim_second_fc_butitisMinION_fullpod5_barcode16_10_0(125)	125	JQ888276.1	Rumenfilaria andersoni	98.983	NO
JOINED_trimmed_notrim_second_fc_butitisMinION_fullpod5_barcode16	consensus_JOINED_trimmed_notrim_second_fc_butitisMinION_fullpod5_barcode16_10_0(125)	125	OR755977.1	Dirofilaria sp.	85.922	NO
JOINED_trimmed_notrim_second_fc_butitisMinION_fullpod5_barcode17						NO HITS
JOINED_trimmed_notrim_second_fc_butitisMinION_fullpod5_barcode18	consensus_JOINED_trimmed_notrim_second_fc_butitisMinION_fullpod5_barcode18_0_0(11665)	11665	JQ888273.1	Rumenfilaria andersoni	98.884	NO
JOINED_trimmed_notrim_second_fc_butitisMinION_fullpod5_barcode18	consensus_JOINED_trimmed_notrim_second_fc_butitisMinION_fullpod5_barcode18_0_0(11665)	11665	JQ888276.1	Rumenfilaria andersoni	98.983	NO
JOINED_trimmed_notrim_second_fc_butitisMinION_fullpod5_barcode18	consensus_JOINED_trimmed_notrim_second_fc_butitisMinION_fullpod5_barcode18_0_0(11665)	11665	OR755977.1	Dirofilaria sp.	85.942	NO
JOINED_trimmed_notrim_second_fc_butitisMinION_fullpod5_barcode19	consensus_JOINED_trimmed_notrim_second_fc_butitisMinION_fullpod5_barcode19_0_0(10421)	10421	JQ888273.1	Rumenfilaria andersoni	98.884	NO
JOINED_trimmed_notrim_second_fc_butitisMinION_fullpod5_barcode19	consensus_JOINED_trimmed_notrim_second_fc_butitisMinION_fullpod5_barcode19_0_0(10421)	10421	JQ888276.1	Rumenfilaria andersoni	98.983	NO
JOINED_trimmed_notrim_second_fc_butitisMinION_fullpod5_barcode19	consensus_JOINED_trimmed_notrim_second_fc_butitisMinION_fullpod5_barcode19_0_0(10421)	10421	OR755977.1	Dirofilaria sp.	85.922	NO
JOINED_trimmed_notrim_second_fc_butitisMinION_fullpod5_barcode20	consensus_JOINED_trimmed_notrim_second_fc_butitisMinION_fullpod5_barcode20_0_0(4425)	4425	JQ888273.1	Rumenfilaria andersoni	98.884	NO
JOINED_trimmed_notrim_second_fc_butitisMinION_fullpod5_barcode20	consensus_JOINED_trimmed_notrim_second_fc_butitisMinION_fullpod5_barcode20_0_0(4425)	4425	JQ888276.1	Rumenfilaria andersoni	98.983	NO
JOINED_trimmed_notrim_second_fc_butitisMinION_fullpod5_barcode20	consensus_JOINED_trimmed_notrim_second_fc_butitisMinION_fullpod5_barcode20_0_0(4425)	4425	OR755977.1	Dirofilaria sp.	85.922	NO
JOINED_trimmed_notrim_second_fc_butitisMinION_fullpod5_barcode21						NO HITS
JOINED_trimmed_notrim_second_fc_butitisMinION_fullpod5_barcode22	consensus_JOINED_trimmed_notrim_second_fc_butitisMinION_fullpod5_barcode22_0_0(1367)	1367	JQ888273.1	Rumenfilaria andersoni	98.884	NO
JOINED_trimmed_notrim_second_fc_butitisMinION_fullpod5_barcode22	consensus_JOINED_trimmed_notrim_second_fc_butitisMinION_fullpod5_barcode22_0_0(1367)	1367	JQ888276.1	Rumenfilaria andersoni	98.983	NO
JOINED_trimmed_notrim_second_fc_butitisMinION_fullpod5_barcode22	consensus_JOINED_trimmed_notrim_second_fc_butitisMinION_fullpod5_barcode22_0_0(1367)	1367	OR755977.1	Dirofilaria sp.	85.841	NO
JOINED_trimmed_notrim_second_fc_butitisMinION_fullpod5_barcode23	consensus_JOINED_trimmed_notrim_second_fc_butitisMinION_fullpod5_barcode23_0_0(409)	409	JQ888273.1	Rumenfilaria andersoni	98.884	NO
JOINED_trimmed_notrim_second_fc_butitisMinION_fullpod5_barcode23	consensus_JOINED_trimmed_notrim_second_fc_butitisMinION_fullpod5_barcode23_0_0(409)	409	JQ888276.1	Rumenfilaria andersoni	98.983	NO
JOINED_trimmed_notrim_second_fc_butitisMinION_fullpod5_barcode23	consensus_JOINED_trimmed_notrim_second_fc_butitisMinION_fullpod5_barcode23_0_0(409)	409	OR755977.1	Dirofilaria sp.	85.942	NO
JOINED_trimmed_notrim_second_fc_butitisMinION_fullpod5_barcode24						NO HITS
JOINED_trimmed_notrim_second_fc_butitisMinION_fullpod5_barcode25	consensus_JOINED_trimmed_notrim_second_fc_butitisMinION_fullpod5_barcode25_1_0(91)	91	JQ888273.1	Rumenfilaria andersoni	98.884	NO
JOINED_trimmed_notrim_second_fc_butitisMinION_fullpod5_barcode25	consensus_JOINED_trimmed_notrim_second_fc_butitisMinION_fullpod5_barcode25_1_0(91)	91	JQ888276.1	Rumenfilaria andersoni	98.983	NO
JOINED_trimmed_notrim_second_fc_butitisMinION_fullpod5_barcode25	consensus_JOINED_trimmed_notrim_second_fc_butitisMinION_fullpod5_barcode25_1_0(91)	91	OR755977.1	Dirofilaria sp.	85.922	NO
JOINED_trimmed_notrim_second_fc_butitisMinION_fullpod5_barcode26	consensus_JOINED_trimmed_notrim_second_fc_butitisMinION_fullpod5_barcode26_0_0(1184)	1184	JQ888273.1	Rumenfilaria andersoni	98.884	NO
JOINED_trimmed_notrim_second_fc_butitisMinION_fullpod5_barcode26	consensus_JOINED_trimmed_notrim_second_fc_butitisMinION_fullpod5_barcode26_0_0(1184)	1184	JQ888276.1	Rumenfilaria andersoni	98.983	NO
JOINED_trimmed_notrim_second_fc_butitisMinION_fullpod5_barcode26	consensus_JOINED_trimmed_notrim_second_fc_butitisMinION_fullpod5_barcode26_0_0(1184)	1184	OR755977.1	Dirofilaria sp.	85.922	NO
JOINED_trimmed_notrim_second_fc_butitisMinION_fullpod5_barcode27	consensus_JOINED_trimmed_notrim_second_fc_butitisMinION_fullpod5_barcode27_7_0(1056)	1056	JQ888273.1	Rumenfilaria andersoni	98.884	NO
JOINED_trimmed_notrim_second_fc_butitisMinION_fullpod5_barcode27	consensus_JOINED_trimmed_notrim_second_fc_butitisMinION_fullpod5_barcode27_7_0(1056)	1056	JQ888276.1	Rumenfilaria andersoni	98.983	NO
JOINED_trimmed_notrim_second_fc_butitisMinION_fullpod5_barcode27	consensus_JOINED_trimmed_notrim_second_fc_butitisMinION_fullpod5_barcode27_7_0(1056)	1056	OR755977.1	Dirofilaria sp.	85.942	NO
JOINED_trimmed_notrim_second_fc_butitisMinION_fullpod5_barcode28						NO HITS
JOINED_trimmed_notrim_second_fc_butitisMinION_fullpod5_barcode29	consensus_JOINED_trimmed_notrim_second_fc_butitisMinION_fullpod5_barcode29_0_0(12473)	12473	JQ888273.1	Rumenfilaria andersoni	98.884	NO
JOINED_trimmed_notrim_second_fc_butitisMinION_fullpod5_barcode29	consensus_JOINED_trimmed_notrim_second_fc_butitisMinION_fullpod5_barcode29_0_0(12473)	12473	JQ888276.1	Rumenfilaria andersoni	98.983	NO
JOINED_trimmed_notrim_second_fc_butitisMinION_fullpod5_barcode29	consensus_JOINED_trimmed_notrim_second_fc_butitisMinION_fullpod5_barcode29_0_0(12473)	12473	OR755977.1	Dirofilaria sp.	85.922	NO
JOINED_trimmed_notrim_second_fc_butitisMinION_fullpod5_barcode30	consensus_JOINED_trimmed_notrim_second_fc_butitisMinION_fullpod5_barcode30_1_0(9112)	9112	JQ888273.1	Rumenfilaria andersoni	98.884	NO
JOINED_trimmed_notrim_second_fc_butitisMinION_fullpod5_barcode30	consensus_JOINED_trimmed_notrim_second_fc_butitisMinION_fullpod5_barcode30_1_0(9112)	9112	JQ888276.1	Rumenfilaria andersoni	98.983	NO
JOINED_trimmed_notrim_second_fc_butitisMinION_fullpod5_barcode30	consensus_JOINED_trimmed_notrim_second_fc_butitisMinION_fullpod5_barcode30_1_0(9112)	9112	OR755977.1	Dirofilaria sp.	85.922	NO
JOINED_trimmed_notrim_second_fc_butitisMinION_fullpod5_barcode31	consensus_JOINED_trimmed_notrim_second_fc_butitisMinION_fullpod5_barcode31_0_0(11555)	11555	JQ888273.1	Rumenfilaria andersoni	98.884	NO
JOINED_trimmed_notrim_second_fc_butitisMinION_fullpod5_barcode31	consensus_JOINED_trimmed_notrim_second_fc_butitisMinION_fullpod5_barcode31_0_0(11555)	11555	JQ888276.1	Rumenfilaria andersoni	98.983	NO
JOINED_trimmed_notrim_second_fc_butitisMinION_fullpod5_barcode31	consensus_JOINED_trimmed_notrim_second_fc_butitisMinION_fullpod5_barcode31_0_0(11555)	11555	OR755977.1	Dirofilaria sp.	85.922	NO
JOINED_trimmed_notrim_second_fc_butitisMinION_fullpod5_barcode32	consensus_JOINED_trimmed_notrim_second_fc_butitisMinION_fullpod5_barcode32_1_0(3759)	3759	JQ888273.1	Rumenfilaria andersoni	98.884	NO
JOINED_trimmed_notrim_second_fc_butitisMinION_fullpod5_barcode32	consensus_JOINED_trimmed_notrim_second_fc_butitisMinION_fullpod5_barcode32_1_0(3759)	3759	JQ888276.1	Rumenfilaria andersoni	98.983	NO
JOINED_trimmed_notrim_second_fc_butitisMinION_fullpod5_barcode32	consensus_JOINED_trimmed_notrim_second_fc_butitisMinION_fullpod5_barcode32_1_0(3759)	3759	OR755977.1	Dirofilaria sp.	85.922	NO
JOINED_trimmed_notrim_second_fc_butitisMinION_fullpod5_barcode33						NO HITS
JOINED_trimmed_notrim_second_fc_butitisMinION_fullpod5_barcode34						NO HITS
JOINED_trimmed_notrim_second_fc_butitisMinION_fullpod5_barcode35						NO HITS
JOINED_trimmed_notrim_second_fc_butitisMinION_fullpod5_barcode36	consensus_JOINED_trimmed_notrim_second_fc_butitisMinION_fullpod5_barcode36_2_0(3062)	3062	JQ888273.1	Rumenfilaria andersoni	98.884	NO
JOINED_trimmed_notrim_second_fc_butitisMinION_fullpod5_barcode36	consensus_JOINED_trimmed_notrim_second_fc_butitisMinION_fullpod5_barcode36_2_0(3062)	3062	JQ888276.1	Rumenfilaria andersoni	98.983	NO
JOINED_trimmed_notrim_second_fc_butitisMinION_fullpod5_barcode36	consensus_JOINED_trimmed_notrim_second_fc_butitisMinION_fullpod5_barcode36_2_0(3062)	3062	OR755977.1	Dirofilaria sp.	85.922	NO
JOINED_trimmed_notrim_second_fc_butitisMinION_fullpod5_barcode37	consensus_JOINED_trimmed_notrim_second_fc_butitisMinION_fullpod5_barcode37_0_0(14896)	14896	JQ888273.1	Rumenfilaria andersoni	98.884	NO
JOINED_trimmed_notrim_second_fc_butitisMinION_fullpod5_barcode37	consensus_JOINED_trimmed_notrim_second_fc_butitisMinION_fullpod5_barcode37_0_0(14896)	14896	JQ888276.1	Rumenfilaria andersoni	98.983	NO
JOINED_trimmed_notrim_second_fc_butitisMinION_fullpod5_barcode37	consensus_JOINED_trimmed_notrim_second_fc_butitisMinION_fullpod5_barcode37_0_0(14896)	14896	OR755977.1	Dirofilaria sp.	85.922	NO
JOINED_trimmed_notrim_second_fc_butitisMinION_fullpod5_barcode38						NO HITS
JOINED_trimmed_notrim_second_fc_butitisMinION_fullpod5_barcode39	consensus_JOINED_trimmed_notrim_second_fc_butitisMinION_fullpod5_barcode39_0_0(16678)	16678	JQ888273.1	Rumenfilaria andersoni	98.884	NO
JOINED_trimmed_notrim_second_fc_butitisMinION_fullpod5_barcode39	consensus_JOINED_trimmed_notrim_second_fc_butitisMinION_fullpod5_barcode39_0_0(16678)	16678	JQ888276.1	Rumenfilaria andersoni	98.983	NO
JOINED_trimmed_notrim_second_fc_butitisMinION_fullpod5_barcode39	consensus_JOINED_trimmed_notrim_second_fc_butitisMinION_fullpod5_barcode39_0_0(16678)	16678	OR755977.1	Dirofilaria sp.	85.942	NO
JOINED_trimmed_notrim_second_fc_butitisMinION_fullpod5_barcode40	consensus_JOINED_trimmed_notrim_second_fc_butitisMinION_fullpod5_barcode40_2_0(994)	994	JQ888273.1	Rumenfilaria andersoni	98.884	NO
JOINED_trimmed_notrim_second_fc_butitisMinION_fullpod5_barcode40	consensus_JOINED_trimmed_notrim_second_fc_butitisMinION_fullpod5_barcode40_2_0(994)	994	JQ888276.1	Rumenfilaria andersoni	98.983	NO
JOINED_trimmed_notrim_second_fc_butitisMinION_fullpod5_barcode40	consensus_JOINED_trimmed_notrim_second_fc_butitisMinION_fullpod5_barcode40_2_0(994)	994	OR755977.1	Dirofilaria sp.	85.922	NO
JOINED_trimmed_notrim_second_fc_butitisMinION_fullpod5_barcode41	consensus_JOINED_trimmed_notrim_second_fc_butitisMinION_fullpod5_barcode41_4_0(975)	975	PQ196582.1	Setaria yehi	99.851	NO
JOINED_trimmed_notrim_second_fc_butitisMinION_fullpod5_barcode41	consensus_JOINED_trimmed_notrim_second_fc_butitisMinION_fullpod5_barcode41_4_0(975)	975	PQ196583.1	Setaria yehi	99.702	NO
JOINED_trimmed_notrim_second_fc_butitisMinION_fullpod5_barcode41	consensus_JOINED_trimmed_notrim_second_fc_butitisMinION_fullpod5_barcode41_4_0(975)	975	PP869383.1	Setaria sp.	98.921	NO
JOINED_trimmed_notrim_second_fc_butitisMinION_fullpod5_barcode42						NO HITS
JOINED_trimmed_notrim_second_fc_butitisMinION_fullpod5_barcode43						NO HITS
JOINED_trimmed_notrim_second_fc_butitisMinION_fullpod5_barcode44	consensus_JOINED_trimmed_notrim_second_fc_butitisMinION_fullpod5_barcode44_4_0(648)	648	PQ196583.1	Setaria yehi	99.851	NO
JOINED_trimmed_notrim_second_fc_butitisMinION_fullpod5_barcode44	consensus_JOINED_trimmed_notrim_second_fc_butitisMinION_fullpod5_barcode44_4_0(648)	648	PQ196582.1	Setaria yehi	99.702	NO
JOINED_trimmed_notrim_second_fc_butitisMinION_fullpod5_barcode44	consensus_JOINED_trimmed_notrim_second_fc_butitisMinION_fullpod5_barcode44_4_0(648)	648	PP869383.1	Setaria sp.	99.076	NO
JOINED_trimmed_notrim_second_fc_butitisMinION_fullpod5_barcode45						NO HITS
JOINED_trimmed_notrim_second_fc_butitisMinION_fullpod5_barcode46	consensus_JOINED_trimmed_notrim_second_fc_butitisMinION_fullpod5_barcode46_9_0(576)	576	PQ196583.1	Setaria yehi	99.851	NO
JOINED_trimmed_notrim_second_fc_butitisMinION_fullpod5_barcode46	consensus_JOINED_trimmed_notrim_second_fc_butitisMinION_fullpod5_barcode46_9_0(576)	576	PQ196582.1	Setaria yehi	99.702	NO
JOINED_trimmed_notrim_second_fc_butitisMinION_fullpod5_barcode46	consensus_JOINED_trimmed_notrim_second_fc_butitisMinION_fullpod5_barcode46_9_0(576)	576	PP869383.1	Setaria sp.	99.076	NO
JOINED_trimmed_notrim_second_fc_butitisMinION_fullpod5_barcode46	consensus_JOINED_trimmed_notrim_second_fc_butitisMinION_fullpod5_barcode46_9_1(55)	55	JQ888273.1	Rumenfilaria andersoni	98.884	NO
JOINED_trimmed_notrim_second_fc_butitisMinION_fullpod5_barcode46	consensus_JOINED_trimmed_notrim_second_fc_butitisMinION_fullpod5_barcode46_9_1(55)	55	JQ888276.1	Rumenfilaria andersoni	98.983	NO
JOINED_trimmed_notrim_second_fc_butitisMinION_fullpod5_barcode46	consensus_JOINED_trimmed_notrim_second_fc_butitisMinION_fullpod5_barcode46_9_1(55)	55	OR755977.1	Dirofilaria sp.	85.942	NO
JOINED_trimmed_notrim_second_fc_butitisMinION_fullpod5_barcode47						NO HITS
JOINED_trimmed_notrim_second_fc_butitisMinION_fullpod5_barcode48	consensus_JOINED_trimmed_notrim_second_fc_butitisMinION_fullpod5_barcode48_1_0(6093)	6093	JQ888273.1	Rumenfilaria andersoni	98.884	NO
JOINED_trimmed_notrim_second_fc_butitisMinION_fullpod5_barcode48	consensus_JOINED_trimmed_notrim_second_fc_butitisMinION_fullpod5_barcode48_1_0(6093)	6093	JQ888276.1	Rumenfilaria andersoni	98.983	NO
JOINED_trimmed_notrim_second_fc_butitisMinION_fullpod5_barcode48	consensus_JOINED_trimmed_notrim_second_fc_butitisMinION_fullpod5_barcode48_1_0(6093)	6093	OR755977.1	Dirofilaria sp.	85.942	NO
JOINED_trimmed_notrim_second_fc_butitisMinION_fullpod5_barcode49	consensus_JOINED_trimmed_notrim_second_fc_butitisMinION_fullpod5_barcode49_0_0(2475)	2475	PQ196582.1	Setaria yehi	99.851	NO
JOINED_trimmed_notrim_second_fc_butitisMinION_fullpod5_barcode49	consensus_JOINED_trimmed_notrim_second_fc_butitisMinION_fullpod5_barcode49_0_0(2475)	2475	PQ196583.1	Setaria yehi	99.702	NO
JOINED_trimmed_notrim_second_fc_butitisMinION_fullpod5_barcode49	consensus_JOINED_trimmed_notrim_second_fc_butitisMinION_fullpod5_barcode49_0_0(2475)	2475	PP869383.1	Setaria sp.	98.921	NO
JOINED_trimmed_notrim_second_fc_butitisMinION_fullpod5_barcode50						NO HITS
JOINED_trimmed_notrim_second_fc_butitisMinION_fullpod5_barcode51						NO HITS
JOINED_trimmed_notrim_second_fc_butitisMinION_fullpod5_barcode52	consensus_JOINED_trimmed_notrim_second_fc_butitisMinION_fullpod5_barcode52_3_0(394)	394	JQ888273.1	Rumenfilaria andersoni	98.884	NO
JOINED_trimmed_notrim_second_fc_butitisMinION_fullpod5_barcode52	consensus_JOINED_trimmed_notrim_second_fc_butitisMinION_fullpod5_barcode52_3_0(394)	394	JQ888276.1	Rumenfilaria andersoni	98.983	NO
JOINED_trimmed_notrim_second_fc_butitisMinION_fullpod5_barcode52	consensus_JOINED_trimmed_notrim_second_fc_butitisMinION_fullpod5_barcode52_3_0(394)	394	OR755977.1	Dirofilaria sp.	85.922	NO
JOINED_trimmed_notrim_second_fc_butitisMinION_fullpod5_barcode53						NO HITS
JOINED_trimmed_notrim_second_fc_butitisMinION_fullpod5_barcode54						NO HITS
JOINED_trimmed_notrim_second_fc_butitisMinION_fullpod5_barcode55	consensus_JOINED_trimmed_notrim_second_fc_butitisMinION_fullpod5_barcode55_18_0(59)	59	JQ888273.1	Rumenfilaria andersoni	98.884	NO
JOINED_trimmed_notrim_second_fc_butitisMinION_fullpod5_barcode55	consensus_JOINED_trimmed_notrim_second_fc_butitisMinION_fullpod5_barcode55_18_0(59)	59	JQ888276.1	Rumenfilaria andersoni	98.983	NO
JOINED_trimmed_notrim_second_fc_butitisMinION_fullpod5_barcode55	consensus_JOINED_trimmed_notrim_second_fc_butitisMinION_fullpod5_barcode55_18_0(59)	59	OR755977.1	Dirofilaria sp.	85.922	NO
JOINED_trimmed_notrim_second_fc_butitisMinION_fullpod5_barcode56						NO HITS
JOINED_trimmed_notrim_second_fc_butitisMinION_fullpod5_barcode57	consensus_JOINED_trimmed_notrim_second_fc_butitisMinION_fullpod5_barcode57_7_0(401)	401	JQ888273.1	Rumenfilaria andersoni	98.884	NO
JOINED_trimmed_notrim_second_fc_butitisMinION_fullpod5_barcode57	consensus_JOINED_trimmed_notrim_second_fc_butitisMinION_fullpod5_barcode57_7_0(401)	401	JQ888276.1	Rumenfilaria andersoni	98.983	NO
JOINED_trimmed_notrim_second_fc_butitisMinION_fullpod5_barcode57	consensus_JOINED_trimmed_notrim_second_fc_butitisMinION_fullpod5_barcode57_7_0(401)	401	OR755977.1	Dirofilaria sp.	85.922	NO
JOINED_trimmed_notrim_second_fc_butitisMinION_fullpod5_barcode58	consensus_JOINED_trimmed_notrim_second_fc_butitisMinION_fullpod5_barcode58_0_0(11843)	11843	JQ888273.1	Rumenfilaria andersoni	98.884	NO
JOINED_trimmed_notrim_second_fc_butitisMinION_fullpod5_barcode58	consensus_JOINED_trimmed_notrim_second_fc_butitisMinION_fullpod5_barcode58_0_0(11843)	11843	JQ888276.1	Rumenfilaria andersoni	98.983	NO
JOINED_trimmed_notrim_second_fc_butitisMinION_fullpod5_barcode58	consensus_JOINED_trimmed_notrim_second_fc_butitisMinION_fullpod5_barcode58_0_0(11843)	11843	OR755977.1	Dirofilaria sp.	85.922	NO
JOINED_trimmed_notrim_second_fc_butitisMinION_fullpod5_barcode59	consensus_JOINED_trimmed_notrim_second_fc_butitisMinION_fullpod5_barcode59_0_0(13226)	13226	JQ888273.1	Rumenfilaria andersoni	98.884	NO
JOINED_trimmed_notrim_second_fc_butitisMinION_fullpod5_barcode59	consensus_JOINED_trimmed_notrim_second_fc_butitisMinION_fullpod5_barcode59_0_0(13226)	13226	JQ888276.1	Rumenfilaria andersoni	98.983	NO
JOINED_trimmed_notrim_second_fc_butitisMinION_fullpod5_barcode59	consensus_JOINED_trimmed_notrim_second_fc_butitisMinION_fullpod5_barcode59_0_0(13226)	13226	OR755977.1	Dirofilaria sp.	85.942	NO
JOINED_trimmed_notrim_second_fc_butitisMinION_fullpod5_barcode60	consensus_JOINED_trimmed_notrim_second_fc_butitisMinION_fullpod5_barcode60_0_0(8879)	8879	PQ196583.1	Setaria yehi	99.851	NO
JOINED_trimmed_notrim_second_fc_butitisMinION_fullpod5_barcode60	consensus_JOINED_trimmed_notrim_second_fc_butitisMinION_fullpod5_barcode60_0_0(8879)	8879	PQ196582.1	Setaria yehi	99.702	NO
JOINED_trimmed_notrim_second_fc_butitisMinION_fullpod5_barcode60	consensus_JOINED_trimmed_notrim_second_fc_butitisMinION_fullpod5_barcode60_0_0(8879)	8879	PP869383.1	Setaria sp.	99.076	NO
JOINED_trimmed_notrim_second_fc_butitisMinION_fullpod5_barcode61	consensus_JOINED_trimmed_notrim_second_fc_butitisMinION_fullpod5_barcode61_0_0(5595)	5595	PQ196583.1	Setaria yehi	99.851	NO
JOINED_trimmed_notrim_second_fc_butitisMinION_fullpod5_barcode61	consensus_JOINED_trimmed_notrim_second_fc_butitisMinION_fullpod5_barcode61_0_0(5595)	5595	PQ196582.1	Setaria yehi	99.702	NO
JOINED_trimmed_notrim_second_fc_butitisMinION_fullpod5_barcode61	consensus_JOINED_trimmed_notrim_second_fc_butitisMinION_fullpod5_barcode61_0_0(5595)	5595	PP869383.1	Setaria sp.	99.076	NO
JOINED_trimmed_notrim_second_fc_butitisMinION_fullpod5_barcode61	consensus_JOINED_trimmed_notrim_second_fc_butitisMinION_fullpod5_barcode61_0_1(715)	715	JQ888273.1	Rumenfilaria andersoni	98.884	NO
JOINED_trimmed_notrim_second_fc_butitisMinION_fullpod5_barcode61	consensus_JOINED_trimmed_notrim_second_fc_butitisMinION_fullpod5_barcode61_0_1(715)	715	JQ888276.1	Rumenfilaria andersoni	98.983	NO
JOINED_trimmed_notrim_second_fc_butitisMinION_fullpod5_barcode61	consensus_JOINED_trimmed_notrim_second_fc_butitisMinION_fullpod5_barcode61_0_1(715)	715	OR755977.1	Dirofilaria sp.	85.922	NO
JOINED_trimmed_notrim_second_fc_butitisMinION_fullpod5_barcode62	consensus_JOINED_trimmed_notrim_second_fc_butitisMinION_fullpod5_barcode62_0_0(5076)	5076	PQ196583.1	Setaria yehi	99.851	NO
JOINED_trimmed_notrim_second_fc_butitisMinION_fullpod5_barcode62	consensus_JOINED_trimmed_notrim_second_fc_butitisMinION_fullpod5_barcode62_0_0(5076)	5076	PQ196582.1	Setaria yehi	99.702	NO
JOINED_trimmed_notrim_second_fc_butitisMinION_fullpod5_barcode62	consensus_JOINED_trimmed_notrim_second_fc_butitisMinION_fullpod5_barcode62_0_0(5076)	5076	PP869383.1	Setaria sp.	99.076	NO
JOINED_trimmed_notrim_second_fc_butitisMinION_fullpod5_barcode63						NO HITS
JOINED_trimmed_notrim_second_fc_butitisMinION_fullpod5_barcode64						NO HITS
JOINED_trimmed_notrim_second_fc_butitisMinION_fullpod5_barcode65						NO HITS
JOINED_trimmed_notrim_second_fc_butitisMinION_fullpod5_barcode66						NO HITS
JOINED_trimmed_notrim_second_fc_butitisMinION_fullpod5_barcode67						NO HITS
JOINED_trimmed_notrim_second_fc_butitisMinION_fullpod5_barcode68						NO HITS
JOINED_trimmed_notrim_second_fc_butitisMinION_fullpod5_barcode69	consensus_JOINED_trimmed_notrim_second_fc_butitisMinION_fullpod5_barcode69_1_0(1072)	1072	JQ888273.1	Rumenfilaria andersoni	98.884	NO
JOINED_trimmed_notrim_second_fc_butitisMinION_fullpod5_barcode69	consensus_JOINED_trimmed_notrim_second_fc_butitisMinION_fullpod5_barcode69_1_0(1072)	1072	JQ888276.1	Rumenfilaria andersoni	98.983	NO
JOINED_trimmed_notrim_second_fc_butitisMinION_fullpod5_barcode69	consensus_JOINED_trimmed_notrim_second_fc_butitisMinION_fullpod5_barcode69_1_0(1072)	1072	OR755977.1	Dirofilaria sp.	85.942	NO
JOINED_trimmed_notrim_second_fc_butitisMinION_fullpod5_barcode70						NO HITS
JOINED_trimmed_notrim_second_fc_butitisMinION_fullpod5_barcode71	consensus_JOINED_trimmed_notrim_second_fc_butitisMinION_fullpod5_barcode71_0_0(16944)	16944	PQ196583.1	Setaria yehi	99.851	NO
JOINED_trimmed_notrim_second_fc_butitisMinION_fullpod5_barcode71	consensus_JOINED_trimmed_notrim_second_fc_butitisMinION_fullpod5_barcode71_0_0(16944)	16944	PQ196582.1	Setaria yehi	99.702	NO
JOINED_trimmed_notrim_second_fc_butitisMinION_fullpod5_barcode71	consensus_JOINED_trimmed_notrim_second_fc_butitisMinION_fullpod5_barcode71_0_0(16944)	16944	PP869383.1	Setaria sp.	99.076	NO
JOINED_trimmed_notrim_second_fc_butitisMinION_fullpod5_barcode72						NO HITS
JOINED_trimmed_notrim_second_fc_butitisMinION_fullpod5_barcode73	consensus_JOINED_trimmed_notrim_second_fc_butitisMinION_fullpod5_barcode73_6_0(431)	431	PQ196582.1	Setaria yehi	99.851	NO
JOINED_trimmed_notrim_second_fc_butitisMinION_fullpod5_barcode73	consensus_JOINED_trimmed_notrim_second_fc_butitisMinION_fullpod5_barcode73_6_0(431)	431	PQ196583.1	Setaria yehi	99.702	NO
JOINED_trimmed_notrim_second_fc_butitisMinION_fullpod5_barcode73	consensus_JOINED_trimmed_notrim_second_fc_butitisMinION_fullpod5_barcode73_6_0(431)	431	PP869383.1	Setaria sp.	98.921	NO
JOINED_trimmed_notrim_second_fc_butitisMinION_fullpod5_barcode74						NO HITS
JOINED_trimmed_notrim_second_fc_butitisMinION_fullpod5_barcode75						NO HITS
JOINED_trimmed_notrim_second_fc_butitisMinION_fullpod5_barcode76	consensus_JOINED_trimmed_notrim_second_fc_butitisMinION_fullpod5_barcode76_4_0(355)	355	JQ888273.1	Rumenfilaria andersoni	98.884	NO
JOINED_trimmed_notrim_second_fc_butitisMinION_fullpod5_barcode76	consensus_JOINED_trimmed_notrim_second_fc_butitisMinION_fullpod5_barcode76_4_0(355)	355	JQ888276.1	Rumenfilaria andersoni	98.983	NO
JOINED_trimmed_notrim_second_fc_butitisMinION_fullpod5_barcode76	consensus_JOINED_trimmed_notrim_second_fc_butitisMinION_fullpod5_barcode76_4_0(355)	355	OR755977.1	Dirofilaria sp.	85.942	NO
JOINED_trimmed_notrim_second_fc_butitisMinION_fullpod5_barcode77						NO HITS
JOINED_trimmed_notrim_second_fc_butitisMinION_fullpod5_barcode78						NO HITS
JOINED_trimmed_notrim_second_fc_butitisMinION_fullpod5_barcode79						NO HITS
JOINED_trimmed_notrim_second_fc_butitisMinION_fullpod5_barcode80						NO HITS
JOINED_trimmed_notrim_second_fc_butitisMinION_fullpod5_barcode81	consensus_JOINED_trimmed_notrim_second_fc_butitisMinION_fullpod5_barcode81_8_0(155)	155	PQ196582.1	Setaria yehi	99.851	NO
JOINED_trimmed_notrim_second_fc_butitisMinION_fullpod5_barcode81	consensus_JOINED_trimmed_notrim_second_fc_butitisMinION_fullpod5_barcode81_8_0(155)	155	PQ196583.1	Setaria yehi	99.701	NO
JOINED_trimmed_notrim_second_fc_butitisMinION_fullpod5_barcode81	consensus_JOINED_trimmed_notrim_second_fc_butitisMinION_fullpod5_barcode81_8_0(155)	155	PP869383.1	Setaria sp.	98.921	NO
JOINED_trimmed_notrim_second_fc_butitisMinION_fullpod5_barcode82						NO HITS
JOINED_trimmed_notrim_second_fc_butitisMinION_fullpod5_barcode83						NO HITS
JOINED_trimmed_notrim_second_fc_butitisMinION_fullpod5_barcode84						NO HITS
JOINED_trimmed_notrim_second_fc_butitisMinION_fullpod5_barcode85						NO HITS
JOINED_trimmed_notrim_second_fc_butitisMinION_fullpod5_barcode86	consensus_JOINED_trimmed_notrim_second_fc_butitisMinION_fullpod5_barcode86_0_0(2586)	2586	PQ196583.1	Setaria yehi	99.851	NO
JOINED_trimmed_notrim_second_fc_butitisMinION_fullpod5_barcode86	consensus_JOINED_trimmed_notrim_second_fc_butitisMinION_fullpod5_barcode86_0_0(2586)	2586	PQ196582.1	Setaria yehi	99.702	NO
JOINED_trimmed_notrim_second_fc_butitisMinION_fullpod5_barcode86	consensus_JOINED_trimmed_notrim_second_fc_butitisMinION_fullpod5_barcode86_0_0(2586)	2586	PP869383.1	Setaria sp.	99.076	NO
JOINED_trimmed_notrim_second_fc_butitisMinION_fullpod5_barcode86	consensus_JOINED_trimmed_notrim_second_fc_butitisMinION_fullpod5_barcode86_0_1(202)	202	JQ888273.1	Rumenfilaria andersoni	98.884	NO
JOINED_trimmed_notrim_second_fc_butitisMinION_fullpod5_barcode86	consensus_JOINED_trimmed_notrim_second_fc_butitisMinION_fullpod5_barcode86_0_1(202)	202	JQ888276.1	Rumenfilaria andersoni	98.983	NO
JOINED_trimmed_notrim_second_fc_butitisMinION_fullpod5_barcode86	consensus_JOINED_trimmed_notrim_second_fc_butitisMinION_fullpod5_barcode86_0_1(202)	202	OR755977.1	Dirofilaria sp.	85.903	NO
JOINED_trimmed_notrim_second_fc_butitisMinION_fullpod5_barcode87						NO HITS
JOINED_trimmed_notrim_second_fc_butitisMinION_fullpod5_barcode88	consensus_JOINED_trimmed_notrim_second_fc_butitisMinION_fullpod5_barcode88_4_0(23)	23	PQ196582.1	Setaria yehi	99.851	NO
JOINED_trimmed_notrim_second_fc_butitisMinION_fullpod5_barcode88	consensus_JOINED_trimmed_notrim_second_fc_butitisMinION_fullpod5_barcode88_4_0(23)	23	PQ196583.1	Setaria yehi	99.702	NO
JOINED_trimmed_notrim_second_fc_butitisMinION_fullpod5_barcode88	consensus_JOINED_trimmed_notrim_second_fc_butitisMinION_fullpod5_barcode88_4_0(23)	23	PP869383.1	Setaria sp.	98.921	NO
JOINED_trimmed_notrim_second_fc_butitisMinION_fullpod5_barcode89						NO HITS
JOINED_trimmed_notrim_second_fc_butitisMinION_fullpod5_barcode90						NO HITS
JOINED_trimmed_notrim_second_fc_butitisMinION_fullpod5_barcode91						NO HITS
JOINED_trimmed_notrim_second_fc_butitisMinION_fullpod5_barcode92						NO HITS
JOINED_trimmed_notrim_second_fc_butitisMinION_fullpod5_barcode93						NO HITS
JOINED_trimmed_notrim_second_fc_butitisMinION_fullpod5_barcode94	consensus_JOINED_trimmed_notrim_second_fc_butitisMinION_fullpod5_barcode94_0_0(308)	308	JQ888273.1	Rumenfilaria andersoni	98.884	NO
JOINED_trimmed_notrim_second_fc_butitisMinION_fullpod5_barcode94	consensus_JOINED_trimmed_notrim_second_fc_butitisMinION_fullpod5_barcode94_0_0(308)	308	JQ888276.1	Rumenfilaria andersoni	98.983	NO
JOINED_trimmed_notrim_second_fc_butitisMinION_fullpod5_barcode94	consensus_JOINED_trimmed_notrim_second_fc_butitisMinION_fullpod5_barcode94_0_0(308)	308	OR755977.1	Dirofilaria sp.	85.922	NO
JOINED_trimmed_notrim_second_fc_butitisMinION_fullpod5_barcode95						NO HITS
JOINED_trimmed_notrim_second_fc_butitisMinION_fullpod5_barcode96	consensus_JOINED_trimmed_notrim_second_fc_butitisMinION_fullpod5_barcode96_0_0(2207)	2207	JQ888273.1	Rumenfilaria andersoni	98.884	NO
JOINED_trimmed_notrim_second_fc_butitisMinION_fullpod5_barcode96	consensus_JOINED_trimmed_notrim_second_fc_butitisMinION_fullpod5_barcode96_0_0(2207)	2207	JQ888276.1	Rumenfilaria andersoni	98.983	NO
JOINED_trimmed_notrim_second_fc_butitisMinION_fullpod5_barcode96	consensus_JOINED_trimmed_notrim_second_fc_butitisMinION_fullpod5_barcode96_0_0(2207)	2207	OR755977.1	Dirofilaria sp.	85.881	NO
